# Supplementary material for: Epidemiology of Group B Streptococcus: Maternal Colonization and Infant Disease in Kampala, Uganda
Source: Open Forum Infect Dis. 2025 Mar 18;12(4):ofaf167. doi: 10.1093/ofid/ofaf167 (PMC11977330; doi:10.1093/ofid/ofaf167)
Supplement: ofaf167_Supplementary_Data [file ofaf167_supplementary_data.zip]

Archive with 6 entries (6 files):
- Figure S2.tif
- Figure S3.tif
- Figure S4.tif
- Supplementary Material_250303_clean.docx
- Table S8.xlsx
- Figure S1.tif
