# Supplementary material for: Epidemiology of Group B Streptococcus: Maternal Colonization and Infant Disease in Kampala, Uganda
Source: Open Forum Infect Dis. 2025 Mar 18;12(4):ofaf167. doi: 10.1093/ofid/ofaf167 (PMC11977330; doi:10.1093/ofid/ofaf167)
Supplement: ofaf167_Supplementary_Data [file ofaf167_supplementary_data.zip › Table S8.xlsx]

## Sheet: Table S8
Lane ID	Sample accession	Disease onset	Isolation source	CPS	ST	CC	alp	TET resistance determinants	MLS resistance determinants	aac6aph2	Tetracycline_MIC	Chloramphenicol_MIC	Levofloxacin_MIC	Benzylpenicillin_MIC	Gentamicin_MIC	Erythromycin_MIC	Clindamycin_MIC	Tetracycline_phenotype	Chloramphenicol_phenotype	Levofloxacin_phenotype	Benzylpenicillin_phenotype	HLGR_phenotype	Erythromycin_phenotype	Clindamycin_phenotype
45404_1#10	ERS12273652	Carriage	Rectum	III	17	CC17	rib	tetM	neg	neg	NA	NA	NA	NA	NA	NA	NA	NA	NA	NA	NA	NA	NA	NA
45404_1#101	ERS12273247	Carriage	Vagina	V	327	CC327/CC328	alphaC	tetM	neg	neg	32	2	0.5	0.016	16	0.016	0.016	R	S	S	S	S	S	S
45404_1#102	ERS12273569	Carriage	Rectum	Ia	23	CC23	alp1	tetM	neg	neg	32	2	1	0.064	16	0.064	0.032	R	S	S	S	S	S	S
45404_1#103	ERS12273248	Carriage	Rectum	V	1	CC1	alp2/3	tetM	ermB	neg	32	2	0.5	0.016	32	128	4	R	S	S	S	S	R	R
45404_1#104	ERS12273572	Carriage	Vagina	Ib	8	CC10	alphaC	tetM	neg	neg	32	2	1	0.032	16	0.5	0.064	R	S	S	S	S	R	S
45404_1#105	ERS12273253	Carriage	Vagina	Ia	23	CC23	alp1	tetM	mefA	neg	16	2	0.5	0.008	4	2	0.064	R	S	S	S	S	R	S
45404_1#107	ERS12273259	Carriage	Vagina	Ib	10	CC10	alphaC	tetM	ermA	neg	32	2	0.5	0.064	16	2	0.064	R	S	S	S	S	R	S
45404_1#112	ERS12273582	Carriage	Vagina	II	1	CC1	alp2/3	tetM	ermA	neg	64	2	1	0.032	8	128	4	R	S	S	S	S	R	R
45404_1#113	ERS12273771	Carriage	Vagina	Ia	23	CC23	alp1	tetM	neg	neg	32	2	1	0.032	4	0.032	0.064	R	S	S	S	S	S	S
45404_1#114	ERS12273981	Carriage	Vagina	Ib	1810	CC10	alphaC	tetM	neg	neg	128	2	2	0.064	16	0.5	0.032	R	S	S	S	S	R	S
45404_1#116	ERS12273984	Carriage	Vagina	Ib	10	CC10	alphaC	neg	mefA	neg	0.25	2	0.5	0.064	32	8	0.064	S	S	S	S	S	R	S
45404_1#117	ERS12273774	Carriage	Rectum	Ia	23	CC23	alp1	tetM	neg	neg	32	2	1	0.032	4	0.032	0.032	R	S	S	S	S	S	S
45404_1#118	ERS12273988	Carriage	Rectum	Ia	23	CC23	alp1	tetM	neg	neg	64	2	1	0.064	16	2	0.064	R	S	S	S	S	R	S
45404_1#12	ERS12273658	Carriage	Vagina	Ib	10	CC10	alphaC	tetM	ermA	neg	64	2	0.5	0.032	16	1	0.064	R	S	S	S	S	R	S
45404_1#120	ERS12273989	Carriage	Rectum	V	1	CC1	alp2/3	tetM	ermB	neg	64	2	1	0.032	16	0.064	0.064	R	S	S	S	S	S	S
45404_1#122	ERS12273990	Carriage	Vagina	II	10	CC10	alphaC	tetM	neg	neg	64	2	1	0.032	16	1	0.064	R	S	S	S	S	R	S
45404_1#123	ERS12273788	Carriage	Vagina	III	182	CC19	rib	tetM	neg	neg	32	2	0.5	0.032	16	0.032	0.032	R	S	S	S	S	S	S
45404_1#124	ERS12273991	Carriage	Rectum	Ia	23	CC23	alp1	tetM	neg	neg	64	2	1	0.064	16	0.064	0.064	R	S	S	S	S	S	S
45404_1#125	ERS12273778	Carriage	Rectum	Ib	10	CC10	alphaC	tetM	neg	neg	64	2	0.5	0.064	16	2	0.032	R	S	S	S	S	R	S
45404_1#127	ERS12273779	Carriage	Vagina	Ia	23	CC23	alp1	tetM	neg	neg	32	2	1	0.032	4	0.032	0.032	R	S	S	S	S	S	S
45404_1#128	ERS12273996	Carriage	Vagina	II	10	CC10	alphaC	tetM	neg	neg	NA	NA	NA	NA	NA	NA	NA	NA	NA	NA	NA	NA	NA	NA
45404_1#129	ERS12273267	Carriage	Vagina	III	17	CC17	rib	tetM	neg	neg	32	2	1	0.064	16	0.032	0.032	R	S	S	S	S	S	S
45404_1#131	ERS12273269	Carriage	Vagina	Ia	23	CC23	alp1	tetM	neg	neg	16	2	0.5	0.008	2	0.016	0.032	R	S	S	S	S	S	S
45404_1#133	ERS12273270	Carriage	Vagina	II	1	CC1	alp2/3	tetM	ermA	neg	32	2	0.5	0.032	8	1	0.064	R	S	S	S	S	R	S
45404_1#134	ERS12273585	Carriage	Vagina	Ib	10	CC10	alphaC	tetM	neg	neg	64	2	1	0.064	32	1	0.064	R	S	S	S	S	R	S
45404_1#135	ERS12273271	Carriage	Vagina	Ib	10	CC10	alphaC	tetM	ermA	neg	32	2	0.5	0.032	16	2	0.064	R	S	S	S	S	R	S
45404_1#136	ERS12273586	Carriage	Vagina	III	17	CC17	rib	tetM	neg	neg	16	2	0.5	0.032	16	0.032	0.032	R	S	S	S	S	S	S
45404_1#137	ERS12273278	Carriage	Rectum	III	17	CC17	rib	tetM	neg	neg	64	2	1	0.032	8	0.032	0.032	R	S	S	S	S	S	S
45404_1#138	ERS12273588	Carriage	Vagina	II	28	CC19	rib	tetM	neg	neg	32	2	2	0.032	16	0.016	0.032	R	S	S	S	S	S	S
45404_1#139	ERS12273279	Carriage	Vagina	Ia	23	CC23	alp1	tetM	neg	neg	32	2	1	0.064	16	128	0.032	R	S	S	S	S	R	S
45404_1#14	ERS12273655	Carriage	Vagina	III	17	CC17	rib	tetM	mefA	neg	32	2	32	0.032	16	2	0.016	R	S	R	S	S	R	S
45404_1#140	ERS12273589	Carriage	Vagina	III	17	CC17	rib	tetM	neg	neg	NA	NA	NA	NA	NA	NA	NA	NA	NA	NA	NA	NA	NA	NA
45404_1#141	ERS12273280	Carriage	Vagina	V	19	CC19	alp1	tetM	ermA	pos	32	2	16	0.016	128	0.5	0.016	R	S	R	S	R	R	S
45404_1#145	ERS12273780	Carriage	Vagina	V	327	CC327/CC328	alphaC	tetM	neg	neg	32	2	0.5	0.032	16	0.032	0.032	R	S	S	S	S	S	S
45404_1#146	ERS12274008	Carriage	Vagina	V	327	CC327/CC328	alphaC	tetM	mefA	neg	64	2	0.5	0.064	16	4	0.032	R	S	S	S	S	R	S
45404_1#147	ERS12273781	Carriage	Vagina	V	327	CC327/CC328	alphaC	tetM	mefA	neg	64	2	0.5	0.032	16	1	0.064	R	S	S	S	S	R	S
45404_1#148	ERS12273995	Carriage	Vagina	Ia	23	CC23	alp1	tetM	neg	neg	64	2	1	0.032	16	0.032	0.032	R	S	S	S	S	S	S
45404_1#149	ERS12273787	Carriage	Rectum	Ib	10	CC10	alphaC	tetM	neg	neg	32	2	1	0.032	16	4	0.064	R	S	S	S	S	R	S
45404_1#150	ERS12273997	Carriage	Vagina	IV	196	CC196	alp1	tetM	neg	neg	64	2	1	0.064	16	0.064	0.064	R	S	S	S	S	S	S
45404_1#151	ERS12273790	Carriage	Vagina	Ia	23	CC23	alp1	tetM	neg	neg	16	2	1	0.032	16	0.032	0.032	R	S	S	S	S	S	S
45404_1#152	ERS12273998	Carriage	Vagina	V	1	CC1	alp2/3	tetM	ermA	neg	64	2	1	0.064	16	1	0.064	R	S	S	S	S	R	S
45404_1#153	ERS12273791	Carriage	Vagina	Ib	10	CC10	alphaC	tetM	neg	neg	64	2	1	0.032	16	0.016	0.032	R	S	S	S	S	S	S
45404_1#154	ERS12274000	Carriage	Vagina	III	17	CC17	rib	tetM	neg	neg	64	2	1	0.064	16	0.032	0.032	R	S	S	S	S	S	S
45404_1#155	ERS12273792	Carriage	Vagina	III	17	CC17	rib	tetM	ermA	neg	32	2	2	0.032	16	4	0.125	R	S	S	S	S	R	S
45404_1#156	ERS12274002	Carriage	Vagina	Ia	NF	NT	alp1	tetM	neg	neg	128	2	1	0.064	16	0.5	0.032	R	S	S	S	S	R	S
45404_1#158	ERS12274006	Carriage	Vagina	II	10	CC10	alphaC	tetM	neg	neg	64	2	1	0.064	16	0.5	0.032	R	S	S	S	S	R	S
45404_1#159	ERS12273794	Carriage	Vagina	II	1436	CC1436	alp1	neg	neg	neg	0.125	2	1	0.064	16	0.016	0.032	S	S	S	S	S	S	S
45404_1#16	ERS12273657	Carriage	Vagina	III	1039	CC17	rib	tetM	ermA	neg	32	2	0.5	0.032	16	1	0.064	R	S	S	S	S	R	S
45404_1#160	ERS12274005	Carriage	Vagina	II	28	CC19	rib	tetM	mefA	neg	32	2	1	0.064	16	8	0.064	R	S	S	S	S	R	S
45404_1#161	ERS12273286	Carriage	Vagina	III	17	CC17	rib	tetM	neg	neg	16	2	0.5	0.032	16	0.032	0.064	R	S	S	S	S	S	S
45404_1#162	ERS12273593	Carriage	Vagina	Ia	23	CC23	alp1	tetM	neg	neg	32	2	16	0.032	128	0.5	0.064	R	S	R	S	R	R	S
45404_1#163	ERS12273287	Carriage	Vagina	III	17	CC17	rib	tetM	neg	neg	16	2	0.5	0.032	16	0.032	0.064	R	S	S	S	S	S	S
45404_1#164	ERS12273598	Carriage	Vagina	II	10	CC10	alphaC	tetM	neg	neg	64	2	1	0.064	16	0.032	0.064	R	S	S	S	S	S	S
45404_1#165	ERS12273292	Carriage	Vagina	Ia	23	CC23	alp1	tetM	neg	neg	16	2	0.5	0.008	16	0.125	0.032	R	S	S	S	S	S	S
45404_1#167	ERS12273294	Carriage	Vagina	Ia	23	CC23	alp1	tetM	mefA	neg	16	2	0.5	0.008	4	1	0.064	R	S	S	S	S	R	S
45404_1#169	ERS12273299	Carriage	Vagina	IV	196	CC196	alp1	tetM	neg	neg	32	2	1	0.032	16	0.064	0.032	R	S	S	S	S	S	S
45404_1#17	ERS12273730	Carriage	Vagina	Ib	10	CC10	alphaC	tetM	neg	neg	64	2	0.5	0.032	16	0.5	0.032	R	S	S	S	S	R	S
45404_1#172	ERS12273604	Carriage	Vagina	Ia	23	CC23	alp1	tetM	neg	neg	NA	NA	NA	NA	NA	NA	NA	NA	NA	NA	NA	NA	NA	NA
45404_1#173	ERS12273301	Carriage	Vagina	Ia	23	CC23	alp1	tetM	neg	neg	16	1	0.5	0.008	8	0.032	0.016	R	S	S	S	S	S	S
45404_1#176	ERS12273606	Carriage	Vagina	Ia	23	CC23	alp1	tetM	neg	neg	32	2	1	0.032	4	0.032	0.032	R	S	S	S	S	S	S
45404_1#177	ERS12273796	Carriage	Vagina	II	28	CC19	rib	tetM	neg	neg	32	2	1	0.032	16	0.032	0.032	R	S	S	S	S	S	S
45404_1#178	ERS12274007	Carriage	Vagina	Ib	NF	NT	alphaC	tetM	neg	neg	NA	NA	NA	NA	NA	NA	NA	NA	NA	NA	NA	NA	NA	NA
45404_1#179	ERS12273801	Carriage	Vagina	III	17	CC17	rib	tetM	neg	neg	64	2	0.5	0.032	16	0.032	0.032	R	S	S	S	S	S	S
45404_1#18	ERS12273936	Carriage	Vagina	II	10	CC10	alphaC	tetM	neg	neg	64	2	1	0.064	16	1	0.032	R	S	S	S	S	R	S
45404_1#180	ERS12273802	Carriage	Vagina	Ia	23	CC23	alp1	tetM	neg	neg	32	2	1	0.032	16	0.125	0.032	R	S	S	S	S	S	S
45404_1#182	ERS12273808	Carriage	Vagina	II	28	CC19	rib	tetM	neg	neg	64	2	1	0.032	16	0.032	0.032	R	S	S	S	S	S	S
45404_1#184	ERS12273810	Carriage	Vagina	V	1	CC1	alp2/3	tetM	ermB	neg	64	4	1	0.032	8	128	4	R	S	S	S	S	R	R
45404_1#186	ERS12273306	Carriage	Vagina	III	17	CC17	rib	tetM	neg	neg	64	2	1	0.064	16	0.032	0.032	R	S	S	S	S	S	S
45404_1#188	ERS12273307	Carriage	Vagina	III	17	CC17	rib	tetM	neg	neg	NA	NA	NA	NA	NA	NA	NA	NA	NA	NA	NA	NA	NA	NA
45404_1#19	ERS12273731	Carriage	Rectum	III	17	CC17	rib	tetM	ermA	neg	64	2	2	0.032	16	4	1	R	S	S	S	S	R	S
45404_1#190	ERS12273309	Carriage	Vagina	III	17	CC17	rib	tetM	ermA	neg	32	4	1	0.032	16	4	0.064	R	S	S	S	S	R	S
45404_1#192	ERS12273314	Carriage	Vagina	III	17	CC17	rib	tetM	neg	neg	32	2	1	0.032	16	0.032	0.064	R	S	S	S	S	S	S
45404_1#193	ERS12273614	Carriage	Vagina	III	17	CC17	rib	tetM	neg	neg	64	2	1	0.032	16	0.032	0.032	R	S	S	S	S	S	S
45404_1#194	ERS12273315	Carriage	Vagina	III	17	CC17	rib	tetM	neg	neg	32	2	0.5	0.064	16	0.032	0.032	R	S	S	S	S	S	S
45404_1#195	ERS12273618	Carriage	Vagina	III	17	CC17	rib	tetM	neg	neg	NA	NA	NA	NA	NA	NA	NA	NA	NA	NA	NA	NA	NA	NA
45404_1#196	ERS12273316	Carriage	Vagina	III	17	CC17	rib	tetM	neg	neg	32	2	32	0.032	16	0.032	0.064	R	S	R	S	S	S	S
45404_1#198	ERS12273317	Carriage	Rectum	III	17	CC17	rib	tetM	neg	neg	32	2	0.5	0.032	16	0.032	0.064	R	S	S	S	S	S	S
45404_1#199	ERS12273617	Carriage	Vagina	III	17	CC17	rib	tetM	neg	neg	32	2	0.5	0.032	16	0.032	0.032	R	S	S	S	S	S	S
45404_1#2	ERS12273557	Carriage	Vagina	III	17	CC17	rib	tetM	neg	neg	16	2	0.5	0.008	2	0.016	0.032	R	S	S	S	S	S	S
45404_1#202	ERS12273887	Carriage	Vagina	III	17	CC17	rib	tetM	neg	neg	64	2	0.5	0.064	16	0.032	0.032	R	S	S	S	S	S	S
45404_1#203	ERS12273890	Carriage	Vagina	V	19	CC19	alp1	tetM	ermA	pos	32	2	16	0.064	128	1	0.064	R	S	R	S	R	R	S
45404_1#204	ERS12273897	Carriage	Vagina	Ia	23	CC23	alp1	tetM	neg	neg	32	2	1	0.064	16	0.064	0.064	R	S	S	S	S	S	S
45404_1#205	ERS12273896	Carriage	Rectum	III	19	CC19	rib	tetM	ermA	neg	32	2	0.5	0.032	16	2	0.064	R	S	S	S	S	R	S
45404_1#206	ERS12273902	Carriage	Vagina	V	327	CC327/CC328	alphaC	tetM	mefA	neg	32	2	2	0.032	16	1	0.032	R	S	S	S	S	R	S
45404_1#209	ERS12273914	Carriage	Rectum	II	10	CC10	alphaC	tetM	neg	neg	64	2	1	0.064	32	2	0.064	R	S	S	S	S	R	S
45404_1#21	ERS12273732	Carriage	Vagina	III	17	CC17	rib	tetM	neg	neg	NA	NA	NA	NA	NA	NA	NA	NA	NA	NA	NA	NA	NA	NA
45404_1#210	ERS12273419	Carriage	Vagina	III	17	CC17	rib	tetM	neg	neg	2	2	1	0.032	16	0.064	0.064	R	S	S	S	S	S	S
45404_1#212	ERS12273441	Carriage	Vagina	III	17	CC17	rib	tetM	neg	neg	16	2	0.5	0.032	16	0.032	0.032	R	S	S	S	S	S	S
45404_1#214	ERS12273333	Carriage	Vagina	III	17	CC17	rib	tetM	neg	neg	32	2	1	0.032	16	0.032	0.032	R	S	S	S	S	S	S
45404_1#217	ERS12273625	Carriage	Vagina	III	17	CC17	rib	tetM	neg	neg	64	2	1	0.064	16	0.064	0.032	R	S	S	S	S	S	S
45404_1#218	ERS12273347	Carriage	Vagina	III	17	CC17	rib	tetM	neg	neg	32	2	1	0.032	16	0.032	0.032	R	S	S	S	S	S	S
45404_1#219	ERS12273626	Carriage	Vagina	V	327	CC327/CC328	alphaC	tetM	mefA	neg	64	2	1	0.064	16	2	0.032	R	S	S	S	S	R	S
45404_1#22	ERS12273937	Carriage	Vagina	Ib	10	CC10	alphaC	tetM	mefA	neg	64	2	1	0.064	16	8	0.064	R	S	S	S	S	R	S
45404_1#220	ERS12273356	Carriage	Vagina	III	17	CC17	rib	tetM	neg	neg	32	2	0.5	0.032	32	0.032	0.016	R	S	S	S	S	S	S
45404_1#221	ERS12273627	Carriage	Vagina	III	182	CC19	rib	tetM	neg	neg	32	2	0.5	0.032	16	0.032	0.064	R	S	S	S	S	S	S
45404_1#223	ERS12273631	Carriage	Vagina	Ia	23	CC23	alp1	tetM	neg	neg	32	2	1	0.032	4	0.032	0.032	R	S	S	S	S	S	S
45404_1#226	ERS12273918	Carriage	Rectum	V	1	CC1	alp2/3	tetM	ermB	neg	32	4	1	0.032	32	128	4	R	S	S	S	S	R	R
45404_1#227	ERS12273919	Carriage	Vagina	III	17	CC17	rib	tetM	neg	neg	NA	NA	NA	NA	NA	NA	NA	NA	NA	NA	NA	NA	NA	NA
45404_1#228	ERS12273924	Carriage	Vagina	Ib	10	CC10	alphaC	tetM	neg	neg	32	1	1	0.032	16	0.016	0.032	R	S	S	S	S	S	S
45404_1#229	ERS12273928	Carriage	Vagina	III	17	CC17	rib	tetM	neg	neg	64	2	1	0.032	16	0.032	0.032	R	S	S	S	S	S	S
45404_1#23	ERS12273734	Carriage	Vagina	V	327	CC327/CC328	alphaC	tetM	mefA	neg	32	2	0.5	0.032	16	1	0.032	R	S	S	S	S	R	S
45404_1#230	ERS12273926	Carriage	Vagina	V	19	CC19	rib	tetM	ermA	neg	32	32	2	0.032	8	8	0.064	R	R	S	S	S	R	S
45404_1#231	ERS12273927	Carriage	Vagina	Ia	23	CC23	alp1	tetM	neg	neg	32	2	1	0.032	16	0.032	0.032	R	S	S	S	S	S	S
45404_1#233	ERS12273933	Carriage	Vagina	III	17	CC17	rib	tetM	neg	neg	64	2	1	0.032	16	0.032	0.032	R	S	S	S	S	S	S
45404_1#234	ERS12273376	Carriage	Rectum	Ib	8	CC10	alphaC	tetM	ermA	neg	16	2	1	0.032	16	0.5	0.064	R	S	S	S	S	R	S
45404_1#235	ERS12273636	Carriage	Rectum	III	484	CC17	rib	tetM	neg	neg	32	2	0.5	0.032	16	0.032	0.032	R	S	S	S	S	S	S
45404_1#236	ERS12273377	Carriage	Vagina	III	17	CC17	rib	tetM	neg	neg	16	2	0.5	0.032	16	0.032	0.032	R	S	S	S	S	S	S
45404_1#238	ERS12273387	Carriage	Vagina	III	17	CC17	rib	tetM	neg	neg	16	2	0.5	0.032	16	0.016	0.032	R	S	S	S	S	S	S
45404_1#24	ERS12273938	Carriage	Vagina	Ia	23	CC23	alp1	tetM	neg	neg	32	2	1	0.064	16	0.064	0.064	R	S	S	S	S	S	S
45404_1#241	ERS12273645	Carriage	Vagina	Ib	8	CC10	alphaC	tetM	ermA	neg	32	2	1	0.064	16	1	0.064	R	S	S	S	S	R	S
45404_1#242	ERS12273398	Carriage	Vagina	III	17	CC17	rib	tetM	neg	neg	32	2	0.5	0.032	16	0.032	0.064	R	S	S	S	S	S	S
45404_1#246	ERS12273449	Carriage	Vagina	III	17	CC17	rib	tetM	neg	neg	16	2	0.5	0.032	16	0.032	0.032	R	S	S	S	S	S	S
45404_1#247	ERS12273693	Carriage	Vagina	Ia	23	CC23	alp1	tetM	neg	neg	32	2	1	0.032	8	0.032	0.032	R	S	S	S	S	S	S
45404_1#248	ERS12273455	Carriage	Vagina	III	17	CC17	rib	tetM	neg	neg	16	16	16	0.016	8	0.5	0.032	R	R	R	S	S	R	S
45404_1#250	ERS12273818	Carriage	Rectum	Ib	10	CC10	alphaC	tetM	neg	neg	64	2	1	0.032	16	0.016	0.032	R	S	S	S	S	S	S
45404_1#251	ERS12273822	Carriage	Vagina	Ib	10	CC10	alphaC	tetM	neg	neg	64	2	1	0.032	16	0.016	0.032	R	S	S	S	S	S	S
45404_1#252	ERS12273823	Carriage	Vagina	III	17	CC17	rib	tetM	neg	neg	32	2	1	0.032	16	0.032	0.032	R	S	S	S	S	S	S
45404_1#254	ERS12273832	Carriage	Vagina	Ia	23	CC23	alp1	tetM	neg	neg	32	2	0.5	0.064	32	0.032	0.032	R	S	S	S	S	S	S
45404_1#255	ERS12273834	Carriage	Vagina	II	28	CC19	rib	tetM	neg	neg	32	4	1	0.032	16	0.032	0.032	R	S	S	S	S	S	S
45404_1#258	ERS12273457	Carriage	Vagina	III	17	CC17	rib	tetM	neg	neg	16	2	16	0.016	8	0.016	0.032	R	S	R	S	S	S	S
45404_1#259	ERS12273695	Carriage	Vagina	Ia	23	CC23	alp1	tetM	neg	neg	32	2	1	0.032	16	0.064	0.064	R	S	S	S	S	S	S
45404_1#260	ERS12273469	Carriage	Vagina	III	17	CC17	rib	tetM	neg	neg	32	2	0.5	0.032	16	0.032	0.032	R	S	S	S	S	S	S
45404_1#261	ERS12273697	Carriage	Vagina	Ia	23	CC23	alp1	tetM	neg	neg	32	2	1	0.032	4	0.032	0.032	R	S	S	S	S	S	S
45404_1#262	ERS12273487	Carriage	Vagina	Ia	23	CC23	alp1	tetM	neg	neg	8	2	0.5	0.008	2	0.016	0.032	R	S	S	S	S	S	S
45404_1#263	ERS12273701	Carriage	Vagina	Ia	23	CC23	alp1	tetM	mefA	neg	32	2	1	0.032	4	2	0.032	R	S	S	S	S	R	S
45404_1#264	ERS12273489	Carriage	Vagina	III	17	CC17	rib	tetM	neg	neg	32	2	1	0.032	16	0.032	0.064	R	S	S	S	S	S	S
45404_1#265	ERS12273703	Carriage	Vagina	V	28	CC19	rib	tetM	ermA	neg	32	32	32	0.032	8	16	0.032	R	R	R	S	S	R	S
45404_1#266	ERS12273497	Carriage	Rectum	III	17	CC17	rib	tetM	neg	neg	32	2	1	0.032	32	0.032	0.064	R	S	S	S	S	S	S
45404_1#27	ERS12273739	Carriage	Vagina	III	182	CC19	rib	tetM	neg	neg	32	2	0.5	0.032	8	0.032	0.032	R	S	S	S	S	S	S
45404_1#270	ERS12273507	Carriage	Rectum	Ia	486	CC486	alp2/3	neg	ermB	neg	32	2	0.5	0.032	32	64	4	R	S	S	S	S	R	R
45404_1#271	ERS12273708	Carriage	Vagina	Ia	23	CC23	alp1	tetM	neg	neg	32	2	0.5	0.016	8	0.032	0.032	R	S	S	S	S	S	S
45404_1#272	ERS12273509	Carriage	Vagina	V	327	CC327/CC328	alphaC	tetM	neg	neg	32	2	0.5	0.016	16	0.032	0.064	R	S	S	S	S	S	S
45404_1#273	ERS12273709	Carriage	Vagina	Ib	10	CC10	alphaC	tetM	neg	neg	64	2	1	0.064	16	0.032	0.064	R	S	S	S	S	S	S
45404_1#275	ERS12273841	Carriage	Vagina	V	327	CC327/CC328	alphaC	tetM	mefA	neg	64	2	1	0.032	16	8	0.064	R	S	S	S	S	R	S
45404_1#276	ERS12273843	Carriage	Rectum	Ia	23	CC23	alp1	tetM	neg	neg	64	2	32	0.032	16	128	0.064	R	S	R	S	S	R	S
45404_1#277	ERS12273846	Carriage	Vagina	Ib	8	CC10	alphaC	tetM	neg	neg	64	2	1	0.032	16	1	0.064	R	S	S	S	S	R	S
45404_1#278	ERS12273850	Carriage	Vagina	III	17	CC17	rib	tetM	neg	neg	64	2	1	0.064	16	0.064	0.064	R	S	S	S	S	S	S
45404_1#279	ERS12273854	Carriage	Vagina	Ib	10	CC10	alphaC	neg	neg	neg	32	2	1	0.064	16	1	0.064	R	S	S	S	S	R	S
45404_1#280	ERS12273857	Carriage	Vagina	III	17	CC17	rib	tetM	ermA	neg	64	4	1	0.064	16	16	4	R	S	S	S	S	R	R
45404_1#282	ERS12273508	Carriage	Vagina	Ib	10	CC10	alphaC	tetM	neg	neg	64	2	2	0.016	16	0.5	0.032	R	S	S	S	S	R	S
45404_1#283	ERS12273710	Carriage	Rectum	Ia	23	CC23	alp1	tetM	neg	neg	NA	NA	NA	NA	NA	NA	NA	NA	NA	NA	NA	NA	NA	NA
45404_1#284	ERS12273519	Carriage	Vagina	V	12	CC10	alphaC	neg	neg	neg	0.125	2	1	0.032	32	0.064	0.032	S	S	S	S	S	S	S
45404_1#285	ERS12273711	Carriage	Vagina	II	10	CC10	alphaC	tetM	neg	neg	64	2	1	0.032	16	1	0.032	R	S	S	S	S	R	S
45404_1#29	ERS12273740	Carriage	Vagina	Ia	23	CC23	alp1	tetM	neg	neg	16	2	1	0.032	4	0.016	0.032	R	S	S	S	S	S	S
45404_1#291	ERS12273714	Carriage	Rectum	Ib	10	CC10	alphaC	tetM	neg	neg	64	2	1	0.064	16	0.032	0.032	R	S	S	S	S	S	S
45404_1#292	ERS12273538	Carriage	Vagina	Ib	10	CC10	alphaC	tetM	ermA	neg	64	2	1	0.032	32	2	0.064	R	S	S	S	S	R	S
45404_1#293	ERS12273715	Carriage	Vagina	Ia	23	CC23	alp1	tetM	neg	neg	32	2	1	0.032	4	0.016	0.032	R	S	S	S	S	S	S
45404_1#294	ERS12273539	Carriage	Vagina	III	17	CC17	rib	tetM	ermA	neg	16	2	0.5	0.032	16	0.5	0.064	R	S	S	S	S	R	S
45404_1#295	ERS12273717	Carriage	Rectum	Ia	23	CC23	alp1	tetM	neg	neg	32	2	1	0.032	8	0.032	0.032	R	S	S	S	S	S	S
45404_1#297	ERS12273718	Carriage	Vagina	III	17	CC17	rib	tetM	neg	neg	32	2	1	0.032	16	0.032	0.032	R	S	S	S	S	S	S
45404_1#298	ERS12273861	Carriage	Vagina	II	28	CC19	rib	tetM	neg	neg	32	2	1	0.032	16	0.032	0.032	R	S	S	S	S	S	S
45404_1#299	ERS12273864	Carriage	Vagina	II	10	CC10	alphaC	tetM	neg	neg	64	2	1	0.064	16	1	0.064	R	S	S	S	S	R	S
45404_1#30	ERS12273944	Carriage	Vagina	II	28	CC19	rib	tetM	neg	neg	32	2	1	0.032	16	0.032	0.032	R	S	S	S	S	S	S
45404_1#300	ERS12273865	Carriage	Vagina	III	19	CC19	rib	tetM	ermA	neg	16	2	1	0.032	16	0.5	0.125	R	S	S	S	S	R	S
45404_1#301	ERS12273866	Carriage	Rectum	II	10	CC10	alphaC	tetM	neg	neg	64	2	1	0.032	16	1	0.064	R	S	S	S	S	R	S
45404_1#302	ERS12273867	Carriage	Vagina	III	17	CC17	rib	tetM	neg	neg	64	2	1	0.032	16	0.064	0.064	R	S	S	S	S	S	S
45404_1#306	ERS12273542	Carriage	Rectum	III	17	CC17	rib	tetM	neg	neg	8	2	0.5	0.016	2	0.016	0.032	R	S	S	S	S	S	S
45404_1#307	ERS12273719	Carriage	Vagina	V	28	CC19	rib	tetM	ermA	neg	32	32	32	0.032	8	16	0.032	R	R	R	S	S	R	S
45404_1#308	ERS12273547	Carriage	Rectum	III	17	CC17	alphaC	tetM	neg	neg	64	2	1	0.032	32	0.064	0.064	R	S	S	S	S	S	S
45404_1#310	ERS12273546	Carriage	Vagina	Ib	10	CC10	alphaC	tetM	neg	neg	64	2	2	0.016	16	0.5	0.032	R	S	S	S	S	R	S
45404_1#311	ERS12273723	Carriage	Vagina	III	17	CC17	rib	tetM	ermA	neg	32	2	1	0.032	16	4	0.125	R	S	S	S	S	R	S
45404_1#313	ERS12273724	Carriage	Rectum	Ia	1809	CC23	alp1	tetM	neg	neg	32	2	1	0.032	8	0.032	0.032	R	S	S	S	S	S	S
45404_1#315	ERS12273725	Carriage	Vagina	III	17	CC17	rib	tetM	neg	neg	32	2	2	0.032	8	0.032	0.032	R	S	S	S	S	S	S
45404_1#317	ERS12273726	Carriage	Vagina	Ia	23	CC23	alp1	tetM	neg	neg	32	2	1	0.032	4	0.032	0.032	R	S	S	S	S	S	S
45404_1#32	ERS12273946	Carriage	Vagina	Ia	486	CC486	alp2/3	neg	ermB	neg	64	4	1	0.032	16	128	4	R	S	S	S	S	R	R
45404_1#321	ERS12273729	Carriage	Vagina	Ia	23	CC23	alp1	tetM	neg	neg	32	2	1	0.032	4	0.032	0.064	R	S	S	S	S	S	S
45404_1#322	ERS12273874	Carriage	Vagina	III	17	CC17	rib	tetM	neg	neg	64	2	1	0.064	16	0.064	0.064	R	S	S	S	S	S	S
45404_1#323	ERS12273875	Carriage	Vagina	Ia	23	CC23	alp1	tetM	neg	neg	64	2	1	0.064	16	0.064	0.064	R	S	S	S	S	S	S
45404_1#324	ERS12273876	Carriage	Vagina	III	17	CC17	rib	tetM	neg	neg	64	2	2	0.064	16	0.064	0.064	R	S	S	S	S	S	S
45404_1#325	ERS12273880	Carriage	Rectum	III	17	CC17	rib	tetM	neg	neg	64	2	1	0.064	8	0.032	0.032	R	S	S	S	S	S	S
45404_1#326	ERS12273879	Carriage	Vagina	III	17	CC17	rib	tetM	neg	neg	32	2	16	0.032	128	1	0.032	R	S	R	S	R	R	S
45404_1#327	ERS12273881	Carriage	Vagina	III	17	CC17	rib	tetM	neg	neg	64	2	1	0.064	16	0.032	0.032	R	S	S	S	S	S	S
45404_1#328	ERS12273882	Carriage	Vagina	III	870	CC17	rib	tetM	ermA	neg	64	2	1	0.064	16	16	4	R	S	S	S	S	R	R
45404_1#329	ERS12273883	Carriage	Rectum	V	23	CC23	alp1	tetM	neg	neg	64	2	1	0.064	32	0.5	0.064	R	S	S	S	S	R	S
45404_1#33	ERS12273134	Carriage	Vagina	II	10	CC10	alphaC	neg	neg	neg	64	2	1	0.032	16	0.032	0.032	R	S	S	S	S	S	S
45404_1#34	ERS12273662	Carriage	Vagina	Ib	10	CC10	alphaC	tetM	ermA	neg	32	2	0.5	0.064	16	2	0.064	R	S	S	S	S	R	S
45404_1#39	ERS12273188	Carriage	Vagina	Ib	8	CC10	alphaC	tetM	neg	neg	32	2	0.5	0.032	16	0.25	0.064	R	S	S	S	S	S	S
45404_1#4	ERS12273560	Carriage	Vagina	III	17	CC17	rib	tetM	ermA	neg	32	2	2	0.064	32	2	0.064	R	S	S	S	S	R	S
45404_1#40	ERS12273669	Carriage	Rectum	III	17	CC17	rib	tetM	neg	neg	32	2	0.5	0.032	16	0.032	0.032	R	S	S	S	S	S	S
45404_1#43	ERS12273200	Carriage	Vagina	Ia	23	CC23	alp1	tetM	neg	neg	16	2	0.5	0.008	2	0.016	0.032	R	S	S	S	S	S	S
45404_1#44	ERS12273671	Carriage	Vagina	III	17	CC17	rib	tetM	neg	neg	32	2	0.5	0.032	16	0.032	0.064	R	S	S	S	S	S	S
45404_1#48	ERS12273683	Carriage	Vagina	III	17	CC17	rib	tetM	neg	neg	64	2	1	0.032	16	0.032	0.032	R	S	S	S	S	S	S
45404_1#51	ERS12273746	Carriage	Vagina	III	17	CC17	rib	tetM	ermA	neg	64	4	0.5	0.064	16	8	0.125	R	S	S	S	S	R	S
45404_1#53	ERS12273751	Carriage	Vagina	III	17	CC17	rib	tetM	neg	neg	32	2	0.5	0.016	4	0.016	0.032	R	S	S	S	S	S	S
45404_1#54	ERS12273952	Carriage	Vagina	III	17	CC17	rib	tetM	neg	neg	64	2	1	0.064	16	0.032	0.032	R	S	S	S	S	S	S
45404_1#55	ERS12273752	Carriage	Vagina	III	17	CC17	rib	tetM	neg	neg	64	2	1	0.032	16	0.032	0.032	R	S	S	S	S	S	S
45404_1#56	ERS12273953	Carriage	Vagina	V	28	CC19	rib	tetM	ermA	neg	64	32	16	0.064	16	32	0.032	R	R	R	S	S	R	S
45404_1#58	ERS12273956	Carriage	Vagina	V	1	CC1	alp2/3	tetM	mefA	neg	64	2	1	0.064	16	8	0.064	R	S	S	S	S	R	S
45404_1#59	ERS12273756	Carriage	Rectum	Ia	23	CC23	alp1	tetM	neg	neg	NA	NA	NA	NA	NA	NA	NA	NA	NA	NA	NA	NA	NA	NA
45404_1#60	ERS12273955	Carriage	Vagina	Ib	10	CC10	alphaC	tetM	neg	neg	64	2	0.5	0.032	32	0.032	0.064	R	S	S	S	S	S	S
45404_1#62	ERS12273958	Carriage	Vagina	III	17	CC17	rib	tetM	neg	neg	32	2	1	0.032	4	0.032	0.032	R	S	S	S	S	S	S
45404_1#64	ERS12273959	Carriage	Vagina	Ib	10	CC10	alphaC	tetM	ermB	neg	64	2	1	0.032	16	1	0.032	R	S	S	S	S	R	S
45404_1#65	ERS12273212	Carriage	Vagina	Ia	23	CC23	alp1	tetM	neg	neg	16	1	0.5	0.008	4	0.016	0.064	R	S	S	S	S	S	S
45404_1#66	ERS12273684	Carriage	Vagina	III	17	CC17	rib	tetM	neg	neg	64	2	0.5	0.032	8	0.5	0.032	R	S	S	S	S	R	S
45404_1#68	ERS12273685	Carriage	Rectum	Ib	10	CC10	alphaC	tetM	neg	neg	64	2	1	0.032	16	0.5	0.032	R	S	S	S	S	R	S
45404_1#70	ERS12273686	Carriage	Vagina	Ia	23	CC23	alp1	tetM	neg	neg	32	2	1	0.064	16	0.064	0.064	R	S	S	S	S	S	S
45404_1#71	ERS12273220	Carriage	Rectum	III	17	CC17	rib	tetM	neg	neg	32	1	0.5	0.032	16	0.032	0.016	R	S	S	S	S	S	S
45404_1#75	ERS12273229	Carriage	Vagina	II	28	CC19	rib	tetM	mefA	neg	32	2	1	0.016	32	2	0.032	R	S	S	S	S	R	S
45404_1#76	ERS12273689	Carriage	Vagina	III	17	CC17	rib	tetM	neg	neg	64	4	1	0.064	16	0.125	0.032	R	S	S	S	S	S	S
45404_1#78	ERS12273690	Carriage	Vagina	II	10	CC10	alphaC	tetM	neg	neg	64	2	1	0.032	16	4	0.032	R	S	S	S	S	R	S
45404_1#80	ERS12273692	Carriage	Vagina	III	17	CC17	rib	tetM	neg	neg	32	2	0.5	0.032	16	0.032	0.032	R	S	S	S	S	S	S
45404_1#81	ERS12273759	Carriage	Vagina	Ia	23	CC23	alp1	tetM	neg	neg	64	2	1	0.032	16	0.064	0.064	R	S	S	S	S	S	S
45404_1#82	ERS12273963	Carriage	Vagina	Ib	10	CC10	alphaC	tetM	neg	neg	64	2	1	0.032	16	2	0.064	R	S	S	S	S	R	S
45404_1#83	ERS12273760	Carriage	Vagina	III	17	CC17	rib	tetM	ermA	neg	64	4	2	0.064	16	8	2	R	S	S	S	S	R	S
45404_1#84	ERS12273969	Carriage	Vagina	Ib	NF	NT	alphaC	tetM	neg	neg	128	2	2	0.064	16	1	0.064	R	S	S	S	S	R	S
45404_1#85	ERS12273762	Carriage	Rectum	III	17	CC17	rib	tetM	ermA	neg	64	2	2	0.032	16	4	1	R	S	S	S	S	R	S
45404_1#86	ERS12273971	Carriage	Vagina	III	17	CC17	rib	tetM	neg	neg	64	4	1	0.064	32	128	4	R	S	S	S	S	R	R
45404_1#87	ERS12273763	Carriage	Rectum	Ib	10	CC10	alphaC	tetM	neg	neg	64	2	2	0.032	16	0.032	0.032	R	S	S	S	S	S	S
45404_1#88	ERS12273973	Carriage	Vagina	III	17	CC17	rib	tetM	ermA	neg	64	2	2	0.064	16	8	0.064	R	S	S	S	S	R	S
45404_1#90	ERS12273975	Carriage	Vagina	Ia	23	CC23	alp1	tetM	neg	neg	32	2	0.5	0.064	16	0.064	0.064	R	S	S	S	S	S	S
45404_1#91	ERS12273766	Carriage	Rectum	Ia	23	CC23	alp1	tetM	neg	neg	32	2	1	0.032	8	0.032	0.032	R	S	S	S	S	S	S
45404_1#92	ERS12273977	Carriage	Rectum	Ib	8	CC10	alphaC	tetM	ermA	neg	64	2	1	0.064	16	1	0.064	R	S	S	S	S	R	S
45404_1#93	ERS12273770	Carriage	Vagina	III	17	CC17	rib	tetM	neg	neg	2	2	1	0.032	16	0.032	0.032	R	S	S	S	S	S	S
45404_1#94	ERS12273978	Carriage	Vagina	II	1	CC1	alp2/3	tetM	ermA	neg	32	2	1	0.064	16	2	0.125	R	S	S	S	S	R	S
45404_1#95	ERS12273773	Carriage	Vagina	III	182	CC19	rib	tetM	neg	neg	16	2	0.5	0.032	8	0.032	0.032	R	S	S	S	S	S	S
45404_1#96	ERS12273979	Carriage	Vagina	II	1	CC1	alp2/3	tetM	ermA	neg	128	2	1	0.064	16	2	0.064	R	S	S	S	S	R	S
45404_1#98	ERS12273566	Carriage	Vagina	V	19	CC19	alp1	tetM	ermA	pos	32	2	32	0.032	128	0.5	0.064	R	S	R	S	R	R	S
45404_2#10	ERS12273132	Carriage	Vagina	Ia	23	CC23	alp1	tetM	neg	neg	64	2	1	0.032	16	1	0.125	R	S	S	S	S	R	S
45404_2#101	ERS12274038	Carriage	Rectum	Ia	23	CC23	alp1	tetM	neg	neg	32	2	1	0.032	16	0.064	0.064	R	S	S	S	S	S	S
45404_2#103	ERS12274039	Carriage	Vagina	Ia	23	CC23	alp1	tetM	neg	neg	32	2	1	0.064	16	128	4	R	S	S	S	S	R	R
45404_2#105	ERS12274040	Carriage	Vagina	III	17	CC17	rib	tetM	neg	neg	64	2	2	0.064	16	0.064	0.064	R	S	S	S	S	S	S
45404_2#107	ERS12274042	Carriage	Vagina	Ia	23	CC23	alp1	tetM	neg	neg	32	2	1	0.064	16	0.032	0.032	R	S	S	S	S	S	S
45404_2#108	ERS12273157	Carriage	Vagina	Ia	24	CC24/CC498	alphaC	tetM	neg	neg	32	2	0.5	0.016	8	0.032	0.016	R	S	S	S	S	S	S
45404_2#109	ERS12274044	Carriage	Vagina	Ia	23	CC23	alp1	tetM	neg	neg	64	2	1	0.064	16	0.064	0.064	R	S	S	S	S	S	S
45404_2#11	ERS12274014	Carriage	Vagina	Ia	NF	NT	None	tetM	neg	neg	64	2	1	0.064	16	0.032	0.5	R	S	S	S	S	S	S
45404_2#110	ERS12273158	Carriage	Vagina	V	19	CC19	alp1	tetM	ermA	pos	32	2	16	0.016	128	0.5	0.032	R	S	R	S	R	R	S
45404_2#111	ERS12274045	Carriage	Vagina	III	17	CC17	rib	tetM	ermA	neg	8	4	2	0.064	16	8	1	R	S	S	S	S	R	S
45404_2#113	ERS12273256	Carriage	Vagina	Ia	23	CC23	alp1	tetM	neg	neg	32	2	1	0.032	8	0.032	0.032	R	S	S	S	S	S	S
45404_2#114	ERS12273351	Carriage	Vagina	III	17	CC17	rib	tetM	neg	neg	32	2	0.5	0.032	16	0.032	0.032	R	S	S	S	S	S	S
45404_2#115	ERS12273255	Carriage	Vagina	III	17	CC17	rib	tetM	neg	neg	NA	NA	NA	NA	NA	NA	NA	NA	NA	NA	NA	NA	NA	NA
45404_2#116	ERS12273352	Carriage	Vagina	III	NT	NT	rib	tetM	neg	neg	32	2	0.5	0.032	16	0.032	0.032	R	S	S	S	S	S	S
45404_2#12	ERS12316656	Carriage	Vagina	V	1	CC1	alp2/3	tetM	ermB	neg	32	2	32	0.032	128	0.5	0.064	R	S	R	S	R	R	S
45404_2#120	ERS12273355	Carriage	Vagina	Ia	23	CC23	alp1	tetM	neg	neg	32	2	1	0.008	16	0.032	0.064	R	S	S	S	S	S	S
45404_2#122	ERS12273357	Carriage	Vagina	III	17	CC17	rib	tetM	neg	neg	32	2	0.5	0.064	16	0.032	0.016	R	S	S	S	S	S	S
45404_2#123	ERS12273263	Carriage	Vagina	Ia	23	CC23	alp1	tetM	neg	neg	NA	NA	NA	NA	NA	NA	NA	NA	NA	NA	NA	NA	NA	NA
45404_2#125	ERS12273264	Carriage	Vagina	III	17	CC17	rib	tetM	neg	neg	16	2	0.5	0.016	4	0.032	0.064	R	S	S	S	S	S	S
45404_2#128	ERS12273360	Carriage	Vagina	Ia	23	CC23	alp1	tetM	neg	neg	32	2	0.5	0.016	16	0.032	0.032	R	S	S	S	S	S	S
45404_2#129	ERS12274047	Carriage	Vagina	Ia	23	CC23	alp1	tetM	neg	neg	64	2	1	0.064	16	0.032	0.032	R	S	S	S	S	S	S
45404_2#13	ERS12274016	Carriage	Vagina	III	17	CC17	rib	tetM	neg	neg	64	2	1	0.032	16	0.032	0.032	R	S	S	S	S	S	S
45404_2#131	ERS12274049	Carriage	Vagina	Ia	23	CC23	alp1	tetM	neg	neg	64	2	1	0.032	16	0.064	0.064	R	S	S	S	S	S	S
45404_2#133	ERS12274050	Carriage	Vagina	III	17	CC17	rib	tetM	neg	neg	64	2	1	0.064	16	0.032	0.032	R	S	S	S	S	S	S
45404_2#137	ERS12274053	Carriage	Vagina	V	1	CC1	alp2/3	tetM	mefA	neg	64	2	1	0.064	32	8	0.064	R	S	S	S	S	R	S
45404_2#138	ERS12273164	Carriage	Vagina	Ia	23	CC23	alp1	tetM	neg	neg	8	2	0.5	0.008	2	0.016	0.032	R	S	S	S	S	S	S
45404_2#139	ERS12274056	Carriage	Rectum	Ia	486	CC486	alp2/3	neg	ermB	neg	32	4	1	0.064	16	128	4	R	S	S	S	S	R	R
45404_2#14	ERS12316658	Carriage	Vagina	II	1	CC1	alp2/3	tetM	ermA	neg	32	2	0.5	0.032	16	0.032	0.032	R	S	S	S	S	S	S
45404_2#140	ERS12273165	Carriage	Vagina	Ib	10	CC10	alphaC	tetM	neg	neg	64	1	2	0.032	32	0.032	0.016	R	S	S	S	S	S	S
45404_2#141	ERS12274054	Carriage	Vagina	II	1	CC1	alp2/3	tetM	ermA	neg	128	2	1	0.032	16	1	0.032	R	S	S	S	S	R	S
45404_2#144	ERS12273167	Carriage	Vagina	III	17	CC17	rib	tetM	neg	neg	32	2	1	0.032	16	0.064	0.064	R	S	S	S	S	S	S
45404_2#145	ERS12273265	Carriage	Vagina	Ia	23	CC23	alp1	tetM	neg	pos	32	2	1	0.032	128	0.032	0.032	R	S	S	S	R	S	S
45404_2#146	ERS12273361	Carriage	Rectum	Ia	23	CC23	alp1	tetM	neg	neg	16	2	0.5	0.016	16	0.032	0.032	R	S	S	S	S	S	S
45404_2#147	ERS12273268	Carriage	Vagina	III	17	CC17	rib	tetM	neg	neg	64	2	1	0.064	16	0.032	0.032	R	S	S	S	S	S	S
45404_2#148	ERS12273362	Carriage	Rectum	Ia	23	CC23	alp1	tetM	neg	neg	32	1	0.5	0.008	4	0.016	0.016	R	S	S	S	S	S	S
45404_2#15	ERS12274017	Carriage	Vagina	III	17	CC17	rib	tetM	neg	neg	64	2	1	0.064	16	4	0.032	R	S	S	S	S	R	S
45404_2#150	ERS12273363	Carriage	Vagina	III	17	CC17	rib	tetM	neg	neg	NA	NA	NA	NA	NA	NA	NA	NA	NA	NA	NA	NA	NA	NA
45404_2#151	ERS12273274	Carriage	Vagina	V	1	CC1	alp2/3	tetM	ermA	neg	64	2	1	0.064	16	1	0.032	R	S	S	S	S	R	S
45404_2#152	ERS12273364	Carriage	Vagina	II	10	CC10	alphaC	tetM	neg	neg	64	2	1	0.032	32	0.5	0.064	R	S	S	S	S	R	S
45404_2#153	ERS12273273	Carriage	Vagina	Ia	23	CC23	alp1	tetM	neg	neg	32	2	1	0.032	4	0.016	0.032	R	S	S	S	S	S	S
45404_2#156	ERS12273366	Carriage	Vagina	Ia	23	CC23	alp1	tetM	neg	neg	32	2	1	0.032	8	0.032	0.032	R	S	S	S	S	S	S
45404_2#157	ERS12273276	Carriage	Vagina	Ia	23	CC23	alp1	tetM	neg	neg	16	1	0.5	0.008	4	0.016	0.016	R	S	S	S	S	S	S
45404_2#158	ERS12273368	Carriage	Vagina	Ia	23	CC23	alp1	tetM	neg	neg	16	2	0.5	0.016	16	0.016	0.032	R	S	S	S	S	S	S
45404_2#16	ERS12273133	Carriage	Vagina	Ia	23	CC23	alp1	tetM	neg	neg	32	2	0.5	0.032	4	0.032	0.064	R	S	S	S	S	S	S
45404_2#161	ERS12274059	Carriage	Vagina	III	17	CC17	rib	tetM	neg	neg	64	2	1	0.064	16	0.032	0.032	R	S	S	S	S	S	S
45404_2#162	ERS12273168	Carriage	Vagina	Ia	23	CC23	alp1	tetM	neg	neg	32	2	16	0.016	128	0.5	0.064	R	S	R	S	R	R	S
45404_2#163	ERS12274060	Carriage	Vagina	III	17	CC17	rib	tetM	neg	neg	64	2	32	0.064	16	0.032	0.032	R	S	R	S	S	S	S
45404_2#164	ERS12273169	Carriage	Vagina	Ib	8	CC10	alphaC	tetM	ermA	neg	16	2	2	0.032	16	1	0.064	R	S	S	S	S	R	S
45404_2#165	ERS12274062	Carriage	Vagina	II	28	CC19	rib	tetM	neg	neg	32	4	64	0.032	16	128	0.064	R	S	R	S	S	R	S
45404_2#166	ERS12273170	Carriage	Rectum	III	17	CC17	rib	tetM	neg	neg	NA	NA	NA	NA	NA	NA	NA	NA	NA	NA	NA	NA	NA	NA
45404_2#167	ERS12274067	Carriage	Vagina	II	1	CC1	alp2/3	tetM	ermA	neg	64	2	1	0.064	16	2	0.064	R	S	S	S	S	R	S
45404_2#168	ERS12273171	Carriage	Vagina	V	19	CC19	rib	tetM	ermA	neg	32	2	1	0.032	32	0.032	0.064	R	S	S	S	S	S	S
45404_2#169	ERS12274068	Carriage	Vagina	III	17	CC17	rib	tetM	neg	neg	NA	NA	NA	NA	NA	NA	NA	NA	NA	NA	NA	NA	NA	NA
45404_2#17	ERS12273222	Carriage	Rectum	II	10	CC10	alphaC	tetM	neg	neg	4	2	0.5	0.016	16	0.064	0.064	R	S	S	S	S	S	S
45404_2#170	ERS12273172	Carriage	Vagina	III	17	CC17	rib	tetM	neg	neg	32	2	0.5	0.032	16	0.032	0.032	R	S	S	S	S	S	S
45404_2#171	ERS12274069	Carriage	Vagina	III	17	CC17	rib	tetM	ermA	neg	64	2	2	0.064	16	1	0.032	R	S	S	S	S	R	S
45404_2#172	ERS12273173	Carriage	Vagina	Ia	23	CC23	alp1	tetM	neg	neg	32	2	1	0.008	8	0.032	0.064	R	S	S	S	S	S	S
45404_2#173	ERS12274148	Carriage	Vagina	Ia	23	CC23	alp1	tetM	neg	neg	32	2	1	0.064	16	0.032	0.064	R	S	S	S	S	S	S
45404_2#174	ERS12273174	Carriage	Rectum	II	1	CC1	alp2/3	tetM	ermA	neg	64	2	0.5	0.032	16	128	4	R	S	S	S	S	R	R
45404_2#175	ERS12274149	Carriage	Vagina	III	17	CC17	rib	tetM	neg	neg	64	2	1	0.064	16	0.032	0.064	R	S	S	S	S	S	S
45404_2#176	ERS12273175	Carriage	Vagina	Ia	23	CC23	alp1	tetM	neg	neg	32	2	1	0.032	4	0.032	0.032	R	S	S	S	S	S	S
45404_2#178	ERS12273370	Carriage	Vagina	Ib	10	CC10	alphaC	tetM	neg	neg	64	1	0.5	0.032	32	0.5	0.016	R	S	S	S	S	R	S
45404_2#179	ERS12273282	Carriage	Vagina	II	1	CC1	alp2/3	tetM	ermA	neg	64	2	1	0.032	16	1	0.125	R	S	S	S	S	R	S
45404_2#18	ERS12273323	Carriage	Vagina	Ia	23	CC23	alp1	tetM	neg	neg	32	2	1	0.008	8	0.032	0.064	R	S	S	S	S	S	S
45404_2#181	ERS12273284	Carriage	Vagina	Ia	23	CC23	alp1	tetM	neg	neg	32	1	0.5	0.032	16	0.032	0.016	R	S	S	S	S	S	S
45404_2#182	ERS12273288	Carriage	Vagina	III	17	CC17	rib	tetM	neg	neg	16	2	0.5	0.016	2	0.016	0.032	R	S	S	S	S	S	S
45404_2#184	ERS12273290	Carriage	Vagina	III	17	CC17	rib	tetM	neg	neg	32	2	1	0.064	8	0.032	0.032	R	S	S	S	S	S	S
45404_2#187	ERS12273177	Carriage	Vagina	V	327	CC327/CC328	alphaC	tetM	neg	neg	16	2	0.5	0.008	8	1	0.032	R	S	S	S	S	R	S
45404_2#188	ERS12274156	Carriage	Vagina	III	17	CC17	rib	tetM	neg	neg	64	2	1	0.064	16	0.032	0.032	R	S	S	S	S	S	S
45404_2#189	ERS12273178	Carriage	Vagina	Ia	23	CC23	alp1	tetM	neg	neg	8	2	0.5	0.008	2	0.016	0.032	R	S	S	S	S	S	S
45404_2#19	ERS12273223	Carriage	Rectum	III	17	CC17	rib	tetM	neg	neg	32	2	0.5	0.032	16	0.032	0.064	R	S	S	S	S	S	S
45404_2#190	ERS12274158	Carriage	Vagina	V	19	CC19	rib	tetM	ermA	neg	64	32	2	0.064	16	4	0.064	R	R	S	S	S	R	S
45404_2#191	ERS12273179	Carriage	Rectum	V	1	CC1	alp2/3	tetM	ermB	neg	64	4	1	0.032	32	128	4	R	S	S	S	S	R	R
45404_2#192	ERS12274163	Carriage	Rectum	V	19	CC19	rib	tetM	ermA	neg	64	32	2	0.032	16	4	0.032	R	R	S	S	S	R	S
45404_2#193	ERS12273180	Carriage	Vagina	Ia	23	CC23	alp1	tetM	neg	neg	32	2	0.5	0.016	8	0.5	0.016	R	S	S	S	S	R	S
45404_2#195	ERS12273181	Carriage	Vagina	NT	486	CC486	alp2/3	neg	ermB	neg	64	4	0.5	0.032	16	128	4	R	S	S	S	S	R	R
45404_2#196	ERS12274173	Carriage	Vagina	III	17	CC17	rib	tetM	neg	neg	64	2	0.5	0.064	16	0.032	0.032	R	S	S	S	S	S	S
45404_2#198	ERS12274171	Carriage	Vagina	V	19	CC19	alp1	tetM	ermA	neg	64	32	32	0.032	16	4	0.032	R	R	R	S	S	R	S
45404_2#200	ERS12274179	Carriage	Vagina	Ib	8	CC10	alphaC	tetM	ermA	neg	64	2	1	0.064	16	2	0.125	R	S	S	S	S	R	S
45404_2#202	ERS12273293	Carriage	Vagina	V	19	CC19	alp1	tetM	ermA	pos	32	2	32	0.032	128	0.5	0.064	R	S	R	S	R	R	S
45404_2#203	ERS12273295	Carriage	Vagina	III	17	CC17	rib	tetM	neg	neg	32	2	32	0.064	16	0.032	0.016	R	S	R	S	S	S	S
45404_2#204	ERS12273296	Carriage	Vagina	Ia	23	CC23	alp1	tetM	neg	neg	32	2	1	0.008	8	0.032	0.064	R	S	S	S	S	S	S
45404_2#206	ERS12273298	Carriage	Rectum	V	23	CC23	alp1	tetM	neg	neg	64	2	0.5	0.032	8	0.125	0.032	R	S	S	S	S	S	S
45404_2#207	ERS12273302	Carriage	Vagina	II	1	CC1	alp2/3	tetM	ermA	neg	64	2	1	0.064	8	4	0.125	R	S	S	S	S	R	S
45404_2#21	ERS12273224	Carriage	Vagina	Ia	23	CC23	alp1	tetM	neg	neg	32	2	0.5	0.008	4	0.016	0.016	R	S	S	S	S	S	S
45404_2#211	ERS12273183	Carriage	Vagina	III	17	CC17	rib	tetM	neg	neg	64	2	1	0.064	8	0.032	0.032	R	S	S	S	S	S	S
45404_2#213	ERS12273186	Carriage	Vagina	Ia	23	CC23	alp1	tetM	neg	neg	16	1	0.5	0.008	4	0.016	0.016	R	S	S	S	S	S	S
45404_2#214	ERS12274186	Carriage	Vagina	III	17	CC17	rib	tetM	neg	neg	32	2	2	0.064	16	0.064	0.032	R	S	S	S	S	S	S
45404_2#217	ERS12273190	Carriage	Vagina	Ia	23	CC23	alp1	tetM	neg	neg	32	2	1	0.008	16	0.032	0.032	R	S	S	S	S	S	S
45404_2#218	ERS12274188	Carriage	Vagina	III	NF	NT	rib	tetM	neg	neg	64	2	1	0.064	16	0.032	0.032	R	S	S	S	S	S	S
45404_2#219	ERS12273189	Carriage	Vagina	Ia	23	CC23	alp1	tetM	neg	neg	32	2	0.5	0.032	4	0.032	0.032	R	S	S	S	S	S	S
45404_2#22	ERS12273326	Carriage	Vagina	V	28	CC19	rib	tetM	ermA	neg	32	1	0.5	0.032	16	0.032	0.016	R	S	S	S	S	S	S
45404_2#222	ERS12274198	Carriage	Vagina	V	1682	CC19	alp1	tetM	ermA	neg	32	32	32	0.032	16	4	0.032	R	R	R	S	S	R	S
45404_2#223	ERS12273192	Carriage	Vagina	III	17	CC17	rib	tetM	neg	neg	16	2	0.5	0.032	16	0.032	0.064	R	S	S	S	S	S	S
45404_2#224	ERS12274076	Carriage	Vagina	V	19	CC19	alp1	tetM	ermA	pos	32	2	32	0.064	128	1	0.064	R	S	R	S	R	R	S
45404_2#225	ERS12273193	Carriage	Vagina	II	10	CC10	alphaC	tetM	neg	neg	64	2	1	0.032	32	0.5	0.032	R	S	S	S	S	R	S
45404_2#226	ERS12273308	Carriage	Vagina	III	17	CC17	rib	tetM	neg	neg	32	2	1	0.032	16	0.032	0.064	R	S	S	S	S	S	S
45404_2#228	ERS12273311	Carriage	Vagina	Ib	8	CC10	alphaC	tetM	ermA	neg	NA	NA	NA	NA	NA	NA	NA	NA	NA	NA	NA	NA	NA	NA
45404_2#23	ERS12273225	Carriage	Vagina	V	23	CC23	alp1	tetM	neg	neg	64	2	32	0.125	16	0.064	0.064	R	S	R	S	S	S	S
45404_2#231	ERS12273325	Carriage	Vagina	III	17	CC17	rib	tetM	neg	neg	NA	NA	NA	NA	NA	NA	NA	NA	NA	NA	NA	NA	NA	NA
45404_2#233	ERS12273415	Carriage	Vagina	V	19	CC19	rib	tetM	ermA	neg	32	32	2	0.016	16	2	0.032	R	R	S	S	S	R	S
45404_2#234	ERS12274077	Carriage	Vagina	Ib	10	CC10	alphaC	tetM	neg	neg	128	2	1	0.064	16	0.5	0.032	R	S	S	S	S	R	S
45404_2#235	ERS12273195	Carriage	Vagina	Ia	23	CC23	alp1	tetM	neg	neg	16	2	0.5	0.008	2	0.016	0.032	R	S	S	S	S	S	S
45404_2#236	ERS12274082	Carriage	Vagina	V	19	CC19	rib	tetM	ermA	neg	32	32	2	0.064	16	4	0.064	R	R	S	S	S	R	S
45404_2#237	ERS12273196	Carriage	Vagina	II	10	CC10	alphaC	neg	neg	neg	0.125	2	0.5	0.016	32	0.5	0.064	S	S	S	S	S	R	S
45404_2#238	ERS12274086	Carriage	Vagina	V	223	CC23	rib	tetM	neg	neg	64	2	1	0.064	4	0.064	0.064	R	S	S	S	S	S	S
45404_2#239	ERS12273197	Carriage	Rectum	Ia	23	CC23	alp1	tetM	neg	neg	32	2	1	0.008	16	0.032	0.032	R	S	S	S	S	S	S
45404_2#242	ERS12274090	Carriage	Vagina	III	17	CC17	rib	tetM	neg	neg	64	2	1	0.064	16	0.032	0.032	R	S	S	S	S	S	S
45404_2#243	ERS12273199	Carriage	Vagina	III	17	CC17	rib	tetM	neg	neg	16	2	0.5	0.032	16	0.064	0.064	R	S	S	S	S	S	S
45404_2#244	ERS12274091	Carriage	Vagina	Ia	23	CC23	alp1	tetM	neg	neg	32	2	1	0.064	16	0.064	0.064	R	S	S	S	S	S	S
45404_2#245	ERS12273202	Carriage	Vagina	V	NT	NT	alp2/3	tetM	ermA	neg	64	2	1	0.032	32	1	0.064	R	S	S	S	S	R	S
45404_2#246	ERS12274092	Carriage	Vagina	Ia	23	CC23	alp1	tetM	mefA	neg	32	2	1	0.064	16	16	0.064	R	S	S	S	S	R	S
45404_2#247	ERS12273203	Carriage	Vagina	Ia	23	CC23	alp1	tetM	neg	neg	8	2	0.5	0.008	2	0.016	0.032	R	S	S	S	S	S	S
45404_2#249	ERS12273204	Carriage	Vagina	Ia	23	CC23	alp1	tetM	neg	neg	8	2	0.5	0.008	2	0.016	0.032	R	S	S	S	S	S	S
45404_2#250	ERS12273417	Carriage	Vagina	Ib	8	CC10	alphaC	tetM	ermA	neg	32	2	2	0.032	16	1	0.064	R	S	S	S	S	R	S
45404_2#251	ERS12273416	Carriage	Vagina	III	17	CC17	rib	tetM	neg	neg	16	2	0.5	0.032	16	0.032	0.032	R	S	S	S	S	S	S
45404_2#252	ERS12273418	Carriage	Vagina	II	28	CC19	rib	tetM	mefA	neg	32	2	2	0.016	16	2	0.032	R	S	S	S	S	R	S
45404_2#253	ERS12273420	Carriage	Vagina	III	17	CC17	rib	tetM	neg	neg	32	2	1	0.016	16	0.032	0.032	R	S	S	S	S	S	S
45404_2#254	ERS12273422	Carriage	Vagina	Ia	23	CC23	alp1	tetM	neg	neg	32	2	1	0.064	16	0.064	0.064	R	S	S	S	S	S	S
45404_2#255	ERS12273421	Carriage	Vagina	Ia	23	CC23	alp1	tetM	neg	neg	32	2	1	0.016	16	0.032	0.064	R	S	S	S	S	S	S
45404_2#258	ERS12274102	Carriage	Vagina	Ia	23	CC23	alp1	tetM	neg	neg	0.5	2	1	0.064	16	0.064	0.064	S	S	S	S	S	S	S
45404_2#259	ERS12273205	Carriage	Vagina	III	17	CC17	rib	tetM	neg	neg	32	2	1	0.032	16	0.064	0.064	R	S	S	S	S	S	S
45404_2#260	ERS12274101	Carriage	Vagina	II	NF	NT	alphaC	tetM	neg	neg	64	2	1	0.064	16	0.5	0.032	R	S	S	S	S	R	S
45404_2#262	ERS12274099	Carriage	Rectum	V	327	CC327/CC328	alphaC	tetM	mefA	neg	64	2	1	0.064	16	2	0.032	R	S	S	S	S	R	S
45404_2#263	ERS12273206	Carriage	Vagina	Ib	8	CC10	alphaC	tetM	neg	neg	32	2	0.5	0.032	16	0.5	0.064	R	S	S	S	S	R	S
45404_2#264	ERS12274106	Carriage	Vagina	Ia	23	CC23	alp1	tetM	neg	neg	32	2	1	0.064	16	0.064	0.064	R	S	S	S	S	S	S
45404_2#265	ERS12273208	Carriage	Vagina	Ia	23	CC23	alp1	tetM	neg	neg	32	2	1	0.008	8	0.032	0.064	R	S	S	S	S	S	S
45404_2#266	ERS12274110	Carriage	Rectum	II	10	CC10	alphaC	tetM	neg	neg	2	2	1	0.064	16	0.5	0.032	R	S	S	S	S	R	S
45404_2#268	ERS12274108	Carriage	Vagina	III	17	CC17	rib	tetM	neg	neg	64	2	0.5	0.064	16	0.032	0.032	R	S	S	S	S	S	S
45404_2#27	ERS12273227	Carriage	Vagina	III	17	CC17	rib	tetM	ermA	neg	64	2	2	0.064	16	4	0.25	R	S	S	S	S	R	S
45404_2#270	ERS12274116	Carriage	Rectum	V	19	CC19	rib	tetM	ermA	neg	64	32	2	0.064	16	4	0.064	R	R	S	S	S	R	S
45404_2#271	ERS12273213	Carriage	Vagina	Ia	23	CC23	alp1	tetM	neg	neg	64	2	1	0.032	8	0.032	0.032	R	S	S	S	S	S	S
45404_2#272	ERS12274221	Carriage	Vagina	Ia	23	CC23	alp1	tetM	neg	neg	32	2	1	0.064	16	0.064	0.064	R	S	S	S	S	S	S
45404_2#276	ERS12273427	Carriage	Vagina	III	17	CC17	rib	tetM	neg	neg	16	2	16	0.016	8	0.016	0.064	R	S	R	S	S	S	S
45404_2#277	ERS12273428	Carriage	Vagina	Ib	10	CC10	alphaC	tetM	neg	neg	128	2	1	0.032	32	0.5	0.064	R	S	S	S	S	R	S
45404_2#278	ERS12273429	Carriage	Vagina	Ia	23	CC23	alp1	tetM	neg	neg	16	2	1	0.016	16	0.016	0.032	R	S	S	S	S	S	S
45404_2#279	ERS12273430	Carriage	Vagina	Ia	23	CC23	alp1	tetM	neg	neg	32	2	1	0.016	16	0.032	0.064	R	S	S	S	S	S	S
45404_2#28	ERS12273329	Carriage	Vagina	Ia	23	CC23	alp1	tetM	neg	neg	32	2	1	0.032	8	0.032	0.032	R	S	S	S	S	S	S
45404_2#280	ERS12273440	Carriage	Vagina	V	12	CC10	alphaC	neg	neg	neg	0.125	2	0.5	0.032	32	0.5	0.032	S	S	S	S	S	R	S
45404_2#281	ERS12273431	Carriage	Vagina	II	1	CC1	alp2/3	tetM	ermA	neg	32	2	0.5	0.016	8	0.5	0.016	R	S	S	S	S	R	S
45404_2#283	ERS12273215	Carriage	Vagina	Ia	23	CC23	alp1	tetM	neg	neg	32	2	1	0.032	4	0.064	0.064	R	S	S	S	S	S	S
45404_2#285	ERS12273216	Carriage	Vagina	Ib	8	CC10	alphaC	tetM	neg	neg	32	2	0.5	0.032	16	0.5	0.064	R	S	S	S	S	R	S
45404_2#287	ERS12316657	Carriage	Vagina	V	19	CC19	rib	tetM	ermA	neg	NA	NA	NA	NA	NA	NA	NA	NA	NA	NA	NA	NA	NA	NA
45404_2#29	ERS12273230	Carriage	Vagina	V	19	CC19	rib	tetM	ermA	neg	32	32	2	0.032	16	32	0.032	R	R	S	S	S	R	S
45404_2#298	ERS12273433	Carriage	Vagina	Ia	23	CC23	alp1	tetM	neg	neg	8	2	0.5	0.008	2	0.016	0.032	R	S	S	S	S	S	S
45404_2#299	ERS12273432	Carriage	Vagina	Ia	23	CC23	alp1	tetM	neg	neg	32	1	0.5	0.008	4	0.032	0.016	R	S	S	S	S	S	S
45404_2#304	ERS12273438	Carriage	Vagina	V	223	CC23	rib	tetM	neg	neg	64	2	0.5	0.016	8	0.032	0.032	R	S	S	S	S	S	S
45404_2#305	ERS12273439	Carriage	Vagina	Ia	23	CC23	alp1	tetM	neg	neg	16	2	0.5	0.008	4	0.016	0.016	R	S	S	S	S	S	S
45404_2#31	ERS12273231	Carriage	Vagina	III	17	CC17	rib	tetM	ermA	neg	32	2	2	0.064	16	0.5	0.016	R	S	S	S	S	R	S
45404_2#32	ERS12273331	Carriage	Vagina	Ia	486	CC486	alp2/3	neg	ermB	neg	32	2	0.5	0.032	32	16	4	R	S	S	S	S	R	R
45404_2#321	ERS12273221	Carriage	Vagina	V	19	CC19	alp1	tetM	mefA	neg	32	32	16	0.016	32	2	0.016	R	R	R	S	S	R	S
45404_2#322	ERS12273442	Carriage	Vagina	Ia	23	CC23	alp1	tetM	neg	neg	16	1	0.5	0.008	4	0.016	0.016	R	S	S	S	S	S	S
45404_2#323	ERS12273443	Carriage	Vagina	V	12	CC10	alphaC	neg	neg	neg	16	2	0.5	0.032	16	0.032	0.032	R	S	S	S	S	S	S
45404_2#325	ERS12273445	Carriage	Vagina	III	17	CC17	rib	tetM	neg	neg	32	2	1	0.032	16	0.064	0.064	R	S	S	S	S	S	S
45404_2#326	ERS12273319	Carriage	Vagina	III	17	CC17	rib	tetM	neg	neg	32	2	1	0.032	16	0.032	0.064	R	S	S	S	S	S	S
45404_2#327	ERS12273320	Carriage	Vagina	V	1	CC1	alp2/3	tetM	ermA	neg	64	2	0.5	0.016	16	1	0.064	R	S	S	S	S	R	S
45404_2#328	ERS12273321	Carriage	Rectum	Ia	23	CC23	alp1	tetM	neg	neg	32	2	1	0.016	16	0.032	0.032	R	S	S	S	S	S	S
45404_2#329	ERS12273322	Carriage	Vagina	Ia	486	CC486	alp2/3	neg	ermB	neg	8	2	0.5	0.032	8	0.016	0.032	R	S	S	S	S	S	S
45404_2#33	ERS12274018	Carriage	Vagina	III	17	CC17	rib	tetM	neg	neg	32	2	1	0.064	16	0.032	0.032	R	S	S	S	S	S	S
45404_2#35	ERS12274019	Carriage	Vagina	V	19	CC19	rib	tetM	ermA	neg	64	32	2	0.032	16	4	0.032	R	R	S	S	S	R	S
45404_2#36	ERS12273136	Carriage	Vagina	Ib	10	CC10	alphaC	tetM	ermA	neg	64	2	1	0.064	16	16	4	R	S	S	S	S	R	R
45404_2#37	ERS12274020	Carriage	Vagina	Ib	10	CC10	alphaC	tetM	neg	neg	128	2	0.5	0.064	16	0.032	0.032	R	S	S	S	S	S	S
45404_2#39	ERS12274021	Carriage	Vagina	III	17	CC17	rib	tetM	neg	neg	64	2	1	0.064	16	0.5	0.032	R	S	S	S	S	R	S
45404_2#40	ERS12273137	Carriage	Vagina	Ia	23	CC23	alp1	tetM	neg	neg	NA	NA	NA	NA	NA	NA	NA	NA	NA	NA	NA	NA	NA	NA
45404_2#41	ERS12274023	Carriage	Vagina	V	223	CC23	rib	tetM	neg	neg	64	2	0.5	0.032	16	0.064	0.064	R	S	S	S	S	S	S
45404_2#42	ERS12273139	Carriage	Vagina	III	17	CC17	rib	tetM	neg	neg	32	2	1	0.032	16	0.032	0.032	R	S	S	S	S	S	S
45404_2#43	ERS12274022	Carriage	Vagina	Ia	23	CC23	alp1	tetM	neg	neg	64	2	1	0.032	16	0.064	0.064	R	S	S	S	S	S	S
45404_2#44	ERS12273140	Carriage	Vagina	III	17	CC17	rib	tetM	neg	neg	32	2	1	0.032	16	0.032	0.032	R	S	S	S	S	S	S
45404_2#45	ERS12274024	Carriage	Vagina	III	17	CC17	rib	tetM	neg	neg	64	2	1	0.064	16	0.032	0.032	R	S	S	S	S	S	S
45404_2#46	ERS12273141	Carriage	Vagina	Ia	23	CC23	alp1	tetM	neg	neg	32	2	1	0.008	8	0.032	0.064	R	S	S	S	S	S	S
45404_2#48	ERS12273142	Carriage	Vagina	V	1	CC1	alp2/3	tetM	ermB	neg	64	2	1	0.064	16	128	4	R	S	S	S	S	R	R
45404_2#50	ERS12273332	Carriage	Rectum	Ia	23	CC23	alp1	tetM	neg	neg	32	2	0.5	0.016	16	0.032	0.064	R	S	S	S	S	S	S
45404_2#52	ERS12273335	Carriage	Vagina	Ia	23	CC23	alp1	tetM	neg	neg	32	2	1	0.064	16	0.064	0.064	R	S	S	S	S	S	S
45404_2#54	ERS12273336	Carriage	Vagina	Ia	23	CC23	alp1	tetM	neg	neg	32	2	0.5	0.016	16	0.032	0.032	R	S	S	S	S	S	S
45404_2#56	ERS12273340	Carriage	Vagina	V	1	CC1	alp2/3	tetM	mefA	neg	32	2	0.5	0.032	32	2	0.064	R	S	S	S	S	R	S
45404_2#57	ERS12273237	Carriage	Vagina	Ib	10	CC10	alphaC	tetM	neg	neg	128	2	1	0.032	32	0.5	0.032	R	S	S	S	S	R	S
45404_2#58	ERS12273337	Carriage	Vagina	Ia	23	CC23	alp1	tetM	neg	neg	32	2	1	0.016	16	0.032	0.032	R	S	S	S	S	S	S
45404_2#59	ERS12273238	Carriage	Vagina	Ia	23	CC23	alp1	tetM	neg	neg	32	2	0.5	0.016	16	0.032	0.064	R	S	S	S	S	S	S
45404_2#60	ERS12273338	Carriage	Vagina	V	NF	NT	rib	tetM	neg	neg	32	2	0.5	0.032	16	0.032	0.032	R	S	S	S	S	S	S
45404_2#61	ERS12273241	Carriage	Vagina	V	19	CC19	rib	tetM	ermA	neg	64	4	1	0.064	16	2	0.125	R	S	S	S	S	R	S
45404_2#62	ERS12273339	Carriage	Vagina	IV	196	CC196	alp1	tetM	neg	neg	32	2	0.5	0.032	16	0.032	0.064	R	S	S	S	S	S	S
45404_2#63	ERS12273242	Carriage	Vagina	III	17	CC17	rib	tetM	neg	neg	32	2	1	0.032	16	0.032	0.032	R	S	S	S	S	S	S
45404_2#66	ERS12273143	Carriage	Vagina	III	17	CC17	rib	tetM	neg	neg	32	2	1	0.008	8	0.032	0.032	R	S	S	S	S	S	S
45404_2#70	ERS12273145	Carriage	Vagina	Ia	23	CC23	alp1	tetM	neg	neg	32	2	1	0.032	4	0.032	0.032	R	S	S	S	S	S	S
45404_2#71	ERS12274030	Carriage	Vagina	III	17	CC17	rib	tetM	neg	neg	64	2	1	0.032	16	0.032	0.032	R	S	S	S	S	S	S
45404_2#72	ERS12273146	Carriage	Vagina	III	17	CC17	rib	tetM	neg	neg	16	2	0.5	0.032	16	0.016	0.032	R	S	S	S	S	S	S
45404_2#73	ERS12274029	Carriage	Vagina	II	10	CC10	alphaC	tetM	neg	neg	64	2	1	0.032	16	0.064	0.064	R	S	S	S	S	S	S
45404_2#74	ERS12273147	Carriage	Vagina	V	1	CC1	alp2/3	tetM	neg	neg	16	2	1	0.032	16	0.032	0.064	R	S	S	S	S	S	S
45404_2#75	ERS12274033	Carriage	Rectum	II	28	CC19	rib	tetM	neg	neg	64	2	2	0.032	16	0.032	0.064	R	S	S	S	S	S	S
45404_2#77	ERS12274031	Carriage	Vagina	III	17	CC17	rib	tetM	neg	neg	64	2	1	0.032	16	0.064	0.064	R	S	S	S	S	S	S
45404_2#78	ERS12273149	Carriage	Vagina	Ia	23	CC23	alp1	tetM	neg	neg	32	2	1	0.032	4	0.032	0.032	R	S	S	S	S	S	S
45404_2#79	ERS12274032	Carriage	Vagina	III	17	CC17	rib	tetM	neg	neg	64	2	1	0.064	16	0.032	0.032	R	S	S	S	S	S	S
45404_2#80	ERS12273150	Carriage	Vagina	V	327	CC327/CC328	alphaC	tetM	mefA	neg	32	2	0.5	0.032	16	1	0.032	R	S	S	S	S	R	S
45404_2#81	ERS12273244	Carriage	Vagina	V	19	CC19	rib	tetM	ermA	neg	32	32	1	0.032	8	2	0.016	R	R	S	S	S	R	S
45404_2#82	ERS12273353	Carriage	Vagina	V	19	CC19	rib	tetM	ermA	neg	32	32	1	0.016	8	2	0.032	R	R	S	S	S	R	S
45404_2#83	ERS12273243	Carriage	Vagina	V	1	CC1	alp2/3	tetM	ermA	neg	32	2	0.5	0.032	16	0.5	0.064	R	S	S	S	S	R	S
45404_2#86	ERS12273343	Carriage	Rectum	Ib	10	CC10	alphaC	tetM	neg	neg	64	2	0.5	0.016	16	0.5	0.032	R	S	S	S	S	R	S
45404_2#87	ERS12273249	Carriage	Vagina	Ia	23	CC23	alp1	tetM	neg	neg	32	2	1	0.032	4	0.032	0.032	R	S	S	S	S	S	S
45404_2#88	ERS12273344	Carriage	Vagina	III	NT	NT	rib	tetM	neg	neg	64	2	1	0.032	16	0.032	0.032	R	S	S	S	S	S	S
45404_2#89	ERS12273250	Carriage	Rectum	Ia	23	CC23	alp1	tetM	neg	neg	NA	NA	NA	NA	NA	NA	NA	NA	NA	NA	NA	NA	NA	NA
45404_2#9	ERS12274012	Carriage	Vagina	Ia	1491	CC23	alp1	tetM	neg	neg	32	2	1	0.064	16	0.032	0.032	R	S	S	S	S	S	S
45404_2#90	ERS12273345	Carriage	Vagina	V	1	CC1	alp2/3	tetM	ermB	neg	64	2	1	0.032	16	128	4	R	S	S	S	S	R	R
45404_2#91	ERS12273251	Carriage	Vagina	Ia	23	CC23	alp1	tetM	neg	neg	32	2	1	0.008	8	0.032	0.064	R	S	S	S	S	S	S
45404_2#92	ERS12273349	Carriage	Vagina	Ia	23	CC23	alp1	tetM	neg	neg	32	2	0.5	0.032	16	1	0.064	R	S	S	S	S	R	S
45404_2#93	ERS12273252	Carriage	Vagina	III	17	CC17	rib	tetM	neg	neg	32	2	0.5	0.032	8	0.032	0.032	R	S	S	S	S	S	S
45404_2#94	ERS12273348	Carriage	Vagina	V	19	CC19	alp1	tetM	ermA	neg	64	32	32	0.064	16	2	0.064	R	R	R	S	S	R	S
45404_2#95	ERS12273254	Carriage	Vagina	III	17	CC17	rib	tetM	neg	neg	16	2	0.5	0.032	16	0.032	0.032	R	S	S	S	S	S	S
45404_2#96	ERS12273350	Carriage	Vagina	IV	196	CC196	alp1	tetM	neg	neg	32	2	1	0.064	16	0.032	0.064	R	S	S	S	S	S	S
45404_2#97	ERS12274034	Carriage	Vagina	Ia	23	CC23	alp1	tetM	neg	neg	64	2	1	0.032	16	0.032	0.032	R	S	S	S	S	S	S
45404_2#98	ERS12273152	Carriage	Vagina	III	17	CC17	rib	tetM	neg	neg	32	2	1	0.032	32	0.064	0.064	R	S	S	S	S	S	S
45404_2#99	ERS12274037	Carriage	Vagina	Ia	23	CC23	alp1	tetM	neg	neg	16	2	1	0.032	16	0.064	0.064	R	S	S	S	S	S	S
45420_1#1	ERS12273982	Carriage	Vagina	V	1	CC1	alp2/3	tetM	ermA	neg	128	2	1	0.064	16	1	0.064	R	S	S	S	S	R	S
45420_1#100	ERS12274147	Carriage	Vagina	V	1	CC1	alp2/3	tetM	ermA	neg	64	4	1	0.064	32	2	0.25	R	S	S	S	S	R	S
45420_1#103	ERS12274153	Carriage	Rectum	III	17	CC17	rib	tetM	neg	neg	64	2	1	0.064	16	0.064	0.032	R	S	S	S	S	S	S
45420_1#104	ERS12274200	Carriage	Vagina	Ia	23	CC23	alp1	tetM	neg	neg	32	2	0.5	0.032	16	0.064	0.064	R	S	S	S	S	S	S
45420_1#106	ERS12274201	Carriage	Vagina	II	1	CC1	alp2/3	tetM	ermA	neg	64	2	1	0.064	16	0.032	0.016	R	S	S	S	S	S	S
45420_1#107	ERS12274154	Carriage	Vagina	III	17	CC17	rib	neg	ermA	neg	0.5	4	2	0.064	16	4	0.125	S	S	S	S	S	R	S
45420_1#109	ERS12274157	Carriage	Vagina	Ia	23	CC23	alp1	tetM	neg	neg	32	2	1	0.032	4	0.064	0.064	R	S	S	S	S	S	S
45420_1#110	ERS12274203	Carriage	Vagina	Ia	23	CC23	alp1	tetM	neg	neg	32	2	1	0.064	16	0.064	0.064	R	S	S	S	S	S	S
45420_1#12	ERS12274128	Carriage	Vagina	Ia	23	CC23	alp1	tetM	neg	neg	32	2	1	0.064	16	0.25	0.064	R	S	S	S	S	S	S
45420_1#129	ERS12274160	Carriage	Rectum	III	17	CC17	rib	tetM	neg	neg	64	2	1	0.064	16	0.064	0.032	R	S	S	S	S	S	S
45420_1#13	ERS12273994	Carriage	Vagina	Ia	23	CC23	alp1	tetM	neg	neg	32	2	1	0.032	16	0.032	0.032	R	S	S	S	S	S	S
45420_1#131	ERS12274161	Carriage	Vagina	III	17	CC17	rib	tetM	neg	neg	NA	NA	NA	NA	NA	NA	NA	NA	NA	NA	NA	NA	NA	NA
45420_1#134	ERS12274207	Carriage	Vagina	Ia	486	CC486	alp2/3	tetM	neg	neg	64	2	1	0.064	16	0.064	0.064	R	S	S	S	S	S	S
45420_1#135	ERS12274174	Carriage	Vagina	III	17	CC17	rib	tetM	neg	neg	64	4	1	0.064	16	0.064	0.032	R	S	S	S	S	S	S
45420_1#138	ERS12274211	Carriage	Vagina	III	17	CC17	rib	tetM	ermA	neg	0.5	2	2	0.064	16	2	0.125	S	S	S	S	S	R	S
45420_1#139	ERS12274165	Carriage	Rectum	Ia	23	CC23	alp1	tetM	neg	neg	32	2	1	0.032	16	0.032	0.032	R	S	S	S	S	S	S
45420_1#14	ERS12274129	Carriage	Rectum	V	1	CC1	alp2/3	tetM	ermB	neg	64	4	1	0.064	16	128	4	R	S	S	S	S	R	R
45420_1#140	ERS12274210	Carriage	Vagina	III	17	CC17	rib	tetM	neg	neg	64	2	1	0.064	16	0.064	0.032	R	S	S	S	S	S	S
45420_1#142	ERS12274212	Carriage	Rectum	Ia	23	CC23	alp1	tetM	neg	neg	32	2	1	0.064	16	0.064	0.064	R	S	S	S	S	S	S
45420_1#143	ERS12274166	Carriage	Vagina	Ia	23	CC23	alp1	tetM	neg	neg	32	2	1	0.064	16	0.064	0.064	R	S	S	S	S	S	S
45420_1#15	ERS12273999	Carriage	Vagina	V	1	CC1	alp2/3	tetM	ermB	neg	64	2	1	0.064	16	128	4	R	S	S	S	S	R	R
45420_1#161	ERS12274167	Carriage	Vagina	Ia	23	CC23	alp1	tetM	neg	neg	32	2	1	0.064	16	0.064	0.064	R	S	S	S	S	S	S
45420_1#163	ERS12274169	Carriage	Rectum	V	12	CC10	alphaC	neg	neg	neg	0.5	2	0.5	0.064	16	0.5	0.032	S	S	S	S	S	R	S
45420_1#164	ERS12274213	Carriage	Vagina	III	17	CC17	rib	tetM	neg	neg	64	4	1	0.064	16	0.064	0.032	R	S	S	S	S	S	S
45420_1#165	ERS12274172	Carriage	Rectum	III	17	CC17	rib	tetM	neg	neg	64	2	0.5	0.064	16	0.032	0.032	R	S	S	S	S	S	S
45420_1#168	ERS12274216	Carriage	Vagina	Ia	23	CC23	alp1	tetM	neg	neg	32	2	1	0.064	16	0.064	0.064	R	S	S	S	S	S	S
45420_1#170	ERS12274217	Carriage	Vagina	V	1	CC1	alp2/3	tetM	ermB	neg	64	4	1	0.064	16	128	4	R	S	S	S	S	R	R
45420_1#171	ERS12274175	Carriage	Vagina	Ia	23	CC23	alp1	tetM	neg	neg	32	2	1	0.064	16	0.064	0.064	R	S	S	S	S	S	S
45420_1#172	ERS12274218	Carriage	Vagina	III	17	CC17	rib	tetM	neg	neg	64	2	1	0.064	16	0.064	0.032	R	S	S	S	S	S	S
45420_1#173	ERS12274178	Carriage	Rectum	Ia	23	CC23	alp1	tetM	neg	neg	32	2	1	0.064	16	0.064	0.064	R	S	S	S	S	S	S
45420_1#174	ERS12274220	Carriage	Vagina	III	17	CC17	rib	tetM	neg	neg	64	2	1	0.064	16	0.064	0.064	R	S	S	S	S	S	S
45420_1#175	ERS12274182	Carriage	Vagina	Ia	23	CC23	alp1	tetM	neg	neg	32	2	1	0.032	16	0.032	0.032	R	S	S	S	S	S	S
45420_1#176	ERS12274219	Carriage	Vagina	Ia	23	CC23	alp1	tetM	neg	neg	32	2	1	0.064	16	0.064	0.064	R	S	S	S	S	S	S
45420_1#187	ERS12274222	Carriage	Vagina	V	19	CC19	rib	tetM	ermA	neg	64	32	2	0.064	16	4	0.064	R	R	S	S	S	R	S
45420_1#188	ERS12274184	Carriage	Rectum	II	28	CC19	rib	tetM	neg	neg	32	2	1	0.064	16	0.064	0.032	R	S	S	S	S	S	S
45420_1#189	ERS12274223	Carriage	Vagina	Ia	23	CC23	alp1	tetM	neg	neg	64	2	1	0.064	16	0.064	0.064	R	S	S	S	S	S	S
45420_1#190	ERS12274185	Carriage	Vagina	V	12	CC10	alphaC	neg	neg	neg	0.5	2	1	0.064	16	0.032	0.032	S	S	S	S	S	S	S
45420_1#192	ERS12274189	Carriage	Vagina	V	1	CC1	alp2/3	tetM	ermB	neg	64	2	1	0.064	16	128	4	R	S	S	S	S	R	R
45420_1#193	ERS12274225	Carriage	Vagina	III	17	CC17	rib	tetM	neg	neg	64	2	1	0.064	16	0.064	0.064	R	S	S	S	S	S	S
45420_1#195	ERS12274226	Carriage	Vagina	Ib	10	CC10	alphaC	tetM	neg	neg	64	2	1	0.064	16	0.064	0.064	R	S	S	S	S	S	S
45420_1#197	ERS12274228	Carriage	Vagina	III	17	CC17	rib	tetM	neg	neg	64	2	1	0.064	16	0.064	0.032	R	S	S	S	S	S	S
45420_1#2	ERS12274123	Carriage	Vagina	V	19	CC19	alp1	tetM	ermA	pos	32	4	32	0.064	128	1	0.125	R	S	R	S	R	R	S
45420_1#200	ERS12274193	Carriage	Vagina	Ib	10	CC10	alphaC	tetM	neg	neg	64	2	2	0.064	16	0.064	0.064	R	S	S	S	S	S	S
45420_1#210	ERS12274194	Carriage	Vagina	II	28	CC19	rib	tetM	neg	neg	32	2	1	0.064	16	0.064	0.064	R	S	S	S	S	S	S
45420_1#211	ERS12274231	Carriage	Vagina	V	28	CC19	rib	neg	mefA	neg	0.5	32	32	0.064	16	4	0.064	S	R	R	S	S	R	S
45420_1#212	ERS12274195	Carriage	Vagina	Ia	NF	NT	alp1	tetM	neg	neg	32	2	1	0.064	16	0.064	0.064	R	S	S	S	S	S	S
45420_1#213	ERS12274230	Carriage	Vagina	Ia	23	CC23	alp1	tetM	neg	neg	32	2	1	0.064	16	0.064	0.064	R	S	S	S	S	S	S
45420_1#216	ERS12274071	Carriage	Vagina	Ia	23	CC23	alp1	tetM	neg	neg	32	2	1	0.064	16	0.064	0.064	R	S	S	S	S	S	S
45420_1#218	ERS12274070	Carriage	Vagina	V	1814	CC1	alp2/3	tetM	ermA	neg	64	4	1	0.064	16	2	0.5	R	S	S	S	S	R	S
45420_1#219	ERS12274233	Carriage	Vagina	III	17	CC17	rib	tetM	neg	neg	64	2	1	0.064	16	0.064	0.032	R	S	S	S	S	S	S
45420_1#220	ERS12274072	Carriage	Vagina	Ia	23	CC23	alp1	tetM	neg	neg	32	2	1	0.064	16	0.064	0.064	R	S	S	S	S	S	S
45420_1#221	ERS12274234	Carriage	Vagina	V	1	CC1	alp2/3	tetM	ermB	neg	64	4	1	0.064	16	128	4	R	S	S	S	S	R	R
45420_1#223	ERS12274235	Carriage	Vagina	III	17	CC17	rib	tetM	neg	neg	32	2	1	0.064	16	0.064	0.032	R	S	S	S	S	S	S
45420_1#225	ERS12274236	Carriage	Vagina	Ia	23	CC23	alp1	tetM	neg	neg	32	2	1	0.064	16	0.064	0.032	R	S	S	S	S	S	S
45420_1#234	ERS12274075	Carriage	Vagina	Ia	23	CC23	alp1	tetM	neg	neg	32	2	1	0.064	16	0.064	0.064	R	S	S	S	S	S	S
45420_1#235	ERS12274238	Carriage	Vagina	V	1	CC1	alp2/3	tetM	ermA	neg	32	2	1	0.064	16	0.064	0.064	R	S	S	S	S	S	S
45420_1#237	ERS12274237	Carriage	Vagina	III	17	CC17	rib	tetM	neg	neg	64	2	1	0.064	16	0.064	0.032	R	S	S	S	S	S	S
45420_1#238	ERS12274079	Carriage	Vagina	III	17	CC17	rib	tetM	neg	neg	64	2	1	0.064	16	0.064	0.064	R	S	S	S	S	S	S
45420_1#240	ERS12274080	Carriage	Vagina	III	17	CC17	rib	tetM	neg	neg	0.5	2	1	0.064	16	0.064	0.064	S	S	S	S	S	S	S
45420_1#241	ERS12274239	Carriage	Vagina	IV	196	CC196	alp1	tetM	ermB	neg	64	2	1	0.064	16	128	4	R	S	S	S	S	R	R
45420_1#242	ERS12274081	Carriage	Rectum	III	17	CC17	rib	tetM	neg	neg	64	2	32	0.064	128	0.5	0.064	R	S	R	S	R	R	S
45420_1#243	ERS12274242	Carriage	Vagina	Ib	10	CC10	alphaC	tetM	neg	neg	64	2	1	0.064	16	0.5	0.032	R	S	S	S	S	R	S
45420_1#245	ERS12274243	Carriage	Vagina	Ia	23	CC23	alp1	tetM	neg	neg	32	2	1	0.064	16	0.064	0.064	R	S	S	S	S	S	S
45420_1#247	ERS12274244	Carriage	Rectum	Ia	23	CC23	alp1	tetM	neg	neg	32	2	1	0.125	16	0.064	0.064	R	S	S	S	S	S	S
45420_1#248	ERS12274087	Carriage	Vagina	IV	196	CC196	alp1	tetM	neg	neg	32	2	1	0.064	16	0.5	0.032	R	S	S	S	S	R	S
45420_1#258	ERS12274088	Carriage	Vagina	V	NT	NT	alp1	tetM	ermA	pos	32	2	32	0.032	128	0.5	0.032	R	S	R	S	R	R	S
45420_1#260	ERS12274089	Carriage	Vagina	III	23	CC23	alp2/3	neg	neg	neg	0.5	2	2	0.064	16	0.064	0.064	S	S	S	S	S	S	S
45420_1#261	ERS12274257	Carriage	Vagina	III	17	CC17	rib	tetM	neg	neg	64	2	1	0.064	16	0.064	0.064	R	S	S	S	S	S	S
45420_1#262	ERS12274093	Carriage	Vagina	Ia	23	CC23	alp1	tetM	neg	neg	32	2	1	0.064	16	0.032	0.032	R	S	S	S	S	S	S
45420_1#264	ERS12274094	Carriage	Vagina	III	17	CC17	rib	tetM	neg	neg	64	2	1	0.064	16	0.064	0.032	R	S	S	S	S	S	S
45420_1#265	ERS12274248	Carriage	Vagina	Ia	23	CC23	alp1	tetM	neg	neg	32	2	1	0.064	16	1	0.064	R	S	S	S	S	R	S
45420_1#266	ERS12274095	Carriage	Vagina	V	1	CC1	alp2/3	tetM	ermA	neg	64	2	1	0.064	16	2	0.064	R	S	S	S	S	R	S
45420_1#269	ERS12274251	Carriage	Rectum	Ia	23	CC23	alp1	tetM	neg	neg	32	2	1	0.064	16	0.064	0.064	R	S	S	S	S	S	S
45420_1#270	ERS12274097	Carriage	Vagina	II	28	CC19	rib	tetM	neg	neg	32	2	1	0.064	16	0.064	0.032	R	S	S	S	S	S	S
45420_1#271	ERS12274252	Carriage	Vagina	III	NF	NT	alp1	tetM	neg	neg	64	2	1	0.064	16	0.064	0.064	R	S	S	S	S	S	S
45420_1#282	ERS12274103	Carriage	Rectum	V	19	CC19	rib	tetM	ermA	neg	32	32	2	0.064	16	4	0.032	R	R	S	S	S	R	S
45420_1#283	ERS12274254	Carriage	Vagina	Ia	23	CC23	alp1	tetM	neg	neg	32	2	1	0.064	16	0.064	0.064	R	S	S	S	S	S	S
45420_1#284	ERS12274104	Carriage	Vagina	Ib	10	CC10	alphaC	tetM	neg	neg	128	2	1	0.064	16	1	0.064	R	S	S	S	S	R	S
45420_1#286	ERS12274105	Carriage	Vagina	III	17	CC17	rib	tetM	neg	neg	64	2	1	0.064	16	0.064	0.064	R	S	S	S	S	S	S
45420_1#289	ERS12274258	Carriage	Vagina	III	17	CC17	rib	tetM	neg	neg	64	2	1	0.064	16	0.064	0.032	R	S	S	S	S	S	S
45420_1#291	ERS12274259	Carriage	Vagina	III	17	CC17	rib	tetM	neg	neg	NA	NA	NA	NA	NA	NA	NA	NA	NA	NA	NA	NA	NA	NA
45420_1#292	ERS12274112	Carriage	Vagina	III	17	CC17	rib	tetM	neg	neg	NA	NA	NA	NA	NA	NA	NA	NA	NA	NA	NA	NA	NA	NA
45420_1#294	ERS12274111	Carriage	Vagina	V	19	CC19	rib	tetM	ermA	neg	32	32	2	0.032	16	4	0.032	R	R	S	S	S	R	S
45420_1#295	ERS12274261	Carriage	Vagina	Ib	10	CC10	alphaC	tetM	neg	neg	64	2	2	0.064	16	0.5	0.064	R	S	S	S	S	R	S
45420_1#296	ERS12274113	Carriage	Vagina	Ib	10	CC10	alphaC	tetM	neg	neg	NA	NA	NA	NA	NA	NA	NA	NA	NA	NA	NA	NA	NA	NA
45420_1#3	ERS12273983	Carriage	Rectum	Ia	23	CC23	alp1	tetM	neg	neg	NA	NA	NA	NA	NA	NA	NA	NA	NA	NA	NA	NA	NA	NA
45420_1#308	ERS12274115	Carriage	Vagina	Ia	23	CC23	alp1	tetM	neg	neg	32	2	1	0.064	16	0.064	0.064	R	S	S	S	S	S	S
45420_1#312	ERS12274118	Carriage	Vagina	V	327	CC327/CC328	alphaC	tetM	neg	neg	64	2	1	0.032	16	0.125	0.032	R	S	S	S	S	S	S
45420_1#316	ERS12274120	Carriage	Vagina	III	17	CC17	rib	tetM	neg	neg	64	2	1	0.064	16	0.064	0.032	R	S	S	S	S	S	S
45420_1#318	ERS12274121	Carriage	Vagina	Ib	10	CC10	alphaC	tetM	neg	neg	64	2	1	0.064	16	0.5	0.032	R	S	S	S	S	R	S
45420_1#320	ERS12274122	Carriage	Vagina	V	12	CC10	alphaC	neg	neg	neg	0.5	2	1	0.064	16	0.064	0.032	S	S	S	S	S	S	S
45420_1#33	ERS12274001	Carriage	Vagina	III	17	CC17	rib	tetM	neg	neg	64	2	32	0.064	16	0.032	0.032	R	S	R	S	S	S	S
45420_1#35	ERS12274003	Carriage	Vagina	Ia	23	CC23	alp1	tetM	neg	neg	64	2	1	0.032	16	0.032	0.032	R	S	S	S	S	S	S
45420_1#36	ERS12274132	Carriage	Rectum	III	17	CC17	rib	tetM	neg	neg	NA	NA	NA	NA	NA	NA	NA	NA	NA	NA	NA	NA	NA	NA
45420_1#39	ERS12274015	Carriage	Vagina	Ia	23	CC23	alp1	tetM	neg	neg	32	2	1	0.032	16	0.064	0.064	R	S	S	S	S	S	S
45420_1#40	ERS12274134	Carriage	Vagina	NT	327	CC327/CC328	None	neg	neg	neg	64	2	1	0.064	16	1	0.064	R	S	S	S	S	R	S
45420_1#41	ERS12274035	Carriage	Vagina	III	17	CC17	rib	tetM	neg	neg	64	2	1	0.064	16	0.5	0.032	R	S	S	S	S	R	S
45420_1#42	ERS12274135	Carriage	Rectum	III	17	CC17	rib	tetM	neg	neg	64	2	1	0.064	16	0.064	0.032	R	S	S	S	S	S	S
45420_1#43	ERS12274036	Carriage	Vagina	Ib	10	CC10	alphaC	tetM	neg	neg	64	2	2	0.032	16	2	0.064	R	S	S	S	S	R	S
45420_1#44	ERS12274136	Carriage	Vagina	Ia	23	CC23	alp1	tetM	neg	neg	64	2	1	0.064	16	0.064	0.064	R	S	S	S	S	S	S
45420_1#46	ERS12274137	Carriage	Rectum	III	17	CC17	rib	tetM	ermA	neg	64	4	2	0.064	16	2	0.25	R	S	S	S	S	R	S
45420_1#47	ERS12274043	Carriage	Vagina	V	796	CC1	alp2/3	tetM	neg	neg	64	2	1	0.064	32	0.064	0.125	R	S	S	S	S	S	S
45420_1#48	ERS12274138	Carriage	Vagina	III	17	CC17	rib	tetM	ermA	neg	64	4	2	0.064	16	2	0.5	R	S	S	S	S	R	S
45420_1#5	ERS12273985	Carriage	Vagina	III	17	CC17	rib	tetM	ermB	neg	64	2	0.5	0.064	16	128	4	R	S	S	S	S	R	R
45420_1#65	ERS12274046	Carriage	Vagina	Ia	23	CC23	alp1	tetM	neg	neg	32	2	1	0.032	16	0.064	0.064	R	S	S	S	S	S	S
45420_1#66	ERS12274150	Carriage	Vagina	III	17	CC17	rib	tetM	neg	neg	64	2	1	0.064	16	0.064	0.032	R	S	S	S	S	S	S
45420_1#67	ERS12274048	Carriage	Vagina	V	1	CC1	alp2/3	tetM	ermA	neg	32	2	1	0.064	16	2	0.125	R	S	S	S	S	R	S
45420_1#69	ERS12274052	Carriage	Vagina	Ia	486	CC486	alp2/3	neg	ermB	neg	64	2	1	0.064	16	128	4	R	S	S	S	S	R	R
45420_1#70	ERS12274142	Carriage	Vagina	III	17	CC17	rib	tetM	neg	neg	32	2	1	0.064	16	0.032	0.032	R	S	S	S	S	S	S
45420_1#73	ERS12274057	Carriage	Vagina	V	19	CC19	alp1	tetM	ermA	pos	64	2	32	0.032	128	0.5	0.032	R	S	R	S	R	R	S
45420_1#74	ERS12274141	Carriage	Rectum	II	NF	NT	alp1	tetM	neg	neg	64	2	1	0.064	16	0.064	0.064	R	S	S	S	S	S	S
45420_1#76	ERS12274143	Carriage	Vagina	III	17	CC17	rib	tetM	neg	neg	64	2	1	0.064	16	0.064	0.032	R	S	S	S	S	S	S
45420_1#77	ERS12274063	Carriage	Vagina	II	1	CC1	alp2/3	tetM	ermA	neg	128	2	1	0.032	16	1	0.032	R	S	S	S	S	R	S
45420_1#78	ERS12274144	Carriage	Vagina	III	17	CC17	rib	tetM	neg	neg	64	2	1	0.064	16	0.064	0.032	R	S	S	S	S	S	S
45420_1#97	ERS12274065	Carriage	Vagina	V	1	CC1	alp2/3	tetM	ermB	neg	64	2	1	0.064	16	128	4	R	S	S	S	S	R	R
45420_1#98	ERS12274146	Carriage	Vagina	III	17	CC17	rib	tetM	neg	neg	64	2	1	0.064	16	0.064	0.032	R	S	S	S	S	S	S
45433_1#10	ERS12273522	Carriage	Vagina	II	1	CC1	alp2/3	tetM	ermA	neg	32	2	0.5	0.016	4	1	0.064	R	S	S	S	S	R	S
45433_1#101	ERS12273403	Carriage	Vagina	III	17	CC17	rib	tetM	neg	neg	64	2	1	0.032	16	0.064	0.032	R	S	S	S	S	S	S
45433_1#103	ERS12273407	Carriage	Vagina	Ia	23	CC23	alp1	tetM	neg	neg	32	1	0.5	0.008	4	0.032	0.016	R	S	S	S	S	S	S
45433_1#104	ERS12273561	Carriage	Vagina	Ia	23	CC23	alp1	tetM	ermA	neg	32	2	0.5	0.008	8	1	0.064	R	S	S	S	S	R	S
45433_1#105	ERS12273404	Carriage	Rectum	Ia	23	CC23	alp1	tetM	neg	neg	NA	NA	NA	NA	NA	NA	NA	NA	NA	NA	NA	NA	NA	NA
45433_1#106	ERS12273564	Carriage	Vagina	Ia	23	CC23	alp1	tetM	neg	neg	32	2	0.5	0.008	8	0.032	0.032	R	S	S	S	S	S	S
45433_1#107	ERS12273405	Carriage	Vagina	Ia	23	CC23	alp1	tetM	neg	neg	32	2	0.5	0.016	16	0.032	0.064	R	S	S	S	S	S	S
45433_1#108	ERS12273565	Carriage	Vagina	III	17	CC17	rib	tetM	neg	neg	64	2	1	0.064	16	0.032	0.032	R	S	S	S	S	S	S
45433_1#109	ERS12273406	Carriage	Vagina	Ia	23	CC23	alp1	tetM	neg	neg	8	2	0.5	0.008	2	0.016	0.032	R	S	S	S	S	S	S
45433_1#11	ERS12273379	Carriage	Vagina	V	19	CC19	rib	tetM	ermA	neg	32	32	0.5	0.016	32	2	0.016	R	R	S	S	S	R	S
45433_1#110	ERS12273651	Carriage	Vagina	Ia	23	CC23	alp1	tetM	neg	neg	32	2	1	0.008	8	0.032	0.032	R	S	S	S	S	S	S
45433_1#111	ERS12273408	Carriage	Rectum	Ib	10	CC10	alphaC	tetM	neg	neg	64	2	2	0.016	16	0.5	0.064	R	S	S	S	S	R	S
45433_1#112	ERS12273653	Carriage	Vagina	V	1	CC1	alp2/3	tetM	ermB	neg	32	2	0.125	0.008	8	16	4	R	S	S	S	S	R	R
45433_1#113	ERS12273777	Carriage	Vagina	Ib	10	CC10	alphaC	tetM	neg	neg	128	2	2	0.032	16	4	0.032	R	S	S	S	S	R	S
45433_1#114	ERS12273949	Carriage	Vagina	Ia	23	CC23	alp1	tetM	neg	neg	32	2	1	0.032	16	0.032	0.032	R	S	S	S	S	S	S
45433_1#116	ERS12273950	Carriage	Vagina	Ia	23	CC23	alp1	tetM	neg	neg	32	2	1	0.032	16	0.032	0.032	R	S	S	S	S	S	S
45433_1#118	ERS12273954	Carriage	Rectum	V	1	CC1	alp2/3	tetM	ermA	neg	64	2	1	0.064	32	8	4	R	S	S	S	S	R	R
45433_1#12	ERS12273524	Carriage	Vagina	Ia	23	CC23	alp1	tetM	neg	neg	32	2	0.5	0.008	4	0.032	0.064	R	S	S	S	S	S	S
45433_1#120	ERS12273957	Carriage	Vagina	II	10	CC10	alphaC	tetM	neg	neg	64	2	1	0.032	16	1	0.032	R	S	S	S	S	R	S
45433_1#121	ERS12273785	Carriage	Rectum	Ib	10	CC10	alphaC	tetM	neg	neg	64	2	1	0.032	16	1	0.064	R	S	S	S	S	R	S
45433_1#122	ERS12273960	Carriage	Vagina	IV	196	CC196	alp1	tetM	neg	neg	32	2	1	0.032	8	0.032	0.032	R	S	S	S	S	S	S
45433_1#123	ERS12273786	Carriage	Vagina	III	17	CC17	rib	tetM	neg	neg	32	2	1	0.032	16	0.016	0.032	R	S	S	S	S	S	S
45433_1#125	ERS12273789	Carriage	Vagina	Ib	10	CC10	alphaC	tetM	neg	neg	64	2	1	0.064	32	0.032	0.032	R	S	S	S	S	S	S
45433_1#126	ERS12273961	Carriage	Vagina	Ib	10	CC10	alphaC	tetM	neg	neg	128	2	2	0.032	16	2	0.064	R	S	S	S	S	R	S
45433_1#127	ERS12273795	Carriage	Vagina	Ib	10	CC10	alphaC	tetM	neg	neg	32	2	2	0.032	16	4	0.064	R	S	S	S	S	R	S
45433_1#128	ERS12273962	Carriage	Vagina	III	17	CC17	rib	tetM	neg	neg	64	2	0.5	0.032	32	0.032	0.064	R	S	S	S	S	S	S
45433_1#129	ERS12273409	Carriage	Vagina	III	17	CC17	rib	tetM	neg	neg	32	2	0.5	0.032	32	0.032	0.016	R	S	S	S	S	S	S
45433_1#13	ERS12273380	Carriage	Vagina	III	17	CC17	rib	tetM	ermA	neg	32	2	0.5	0.032	16	0.5	0.016	R	S	S	S	S	R	S
45433_1#132	ERS12273656	Carriage	Rectum	V	1	CC1	alp2/3	tetM	ermA	neg	64	2	0.5	0.032	16	0.5	0.064	R	S	S	S	S	R	S
45433_1#134	ERS12273659	Carriage	Vagina	Ia	23	CC23	alp1	tetM	neg	neg	32	2	1	0.008	8	0.032	0.064	R	S	S	S	S	S	S
45433_1#135	ERS12273413	Carriage	Vagina	Ia	23	CC23	alp1	tetM	neg	neg	32	2	0.5	0.032	16	8	4	R	S	S	S	S	R	R
45433_1#136	ERS12273660	Carriage	Vagina	Ia	23	CC23	alp1	tetM	neg	neg	16	2	1	0.008	8	0.032	0.064	R	S	S	S	S	S	S
45433_1#137	ERS12273446	Carriage	Vagina	V	19	CC19	rib	tetM	ermA	neg	32	32	2	0.016	16	2	0.032	R	R	S	S	S	R	S
45433_1#138	ERS12273673	Carriage	Vagina	Ia	23	CC23	alp1	tetM	neg	neg	16	2	0.5	0.008	4	0.032	0.064	R	S	S	S	S	S	S
45433_1#140	ERS12273661	Carriage	Vagina	Ia	23	CC23	alp1	tetM	neg	neg	32	2	0.5	0.032	8	0.032	0.064	R	S	S	S	S	S	S
45433_1#141	ERS12273448	Carriage	Vagina	III	17	CC17	rib	tetM	neg	neg	32	2	0.5	0.064	32	0.032	0.064	R	S	S	S	S	S	S
45433_1#143	ERS12273450	Carriage	Vagina	Ia	23	CC23	alp1	tetM	neg	neg	32	2	0.5	0.008	4	0.032	0.016	R	S	S	S	S	S	S
45433_1#144	ERS12273665	Carriage	Vagina	Ia	486	CC486	alp2/3	neg	ermB	neg	64	4	1	0.064	16	128	4	R	S	S	S	S	R	R
45433_1#146	ERS12273965	Carriage	Vagina	Ia	23	CC23	alp1	tetM	neg	neg	32	2	1	0.064	16	0.032	0.064	R	S	S	S	S	S	S
45433_1#147	ERS12273798	Carriage	Vagina	V	28	CC19	rib	tetM	ermA	neg	64	64	16	0.032	16	32	0.064	R	R	R	S	S	R	S
45433_1#148	ERS12273966	Carriage	Vagina	V	19	CC19	alp1	tetM	ermA	pos	32	2	16	0.032	128	1	0.064	R	S	R	S	R	R	S
45433_1#149	ERS12273799	Carriage	Vagina	Ib	10	CC10	alphaC	tetM	neg	neg	64	2	1	0.032	16	0.032	0.032	R	S	S	S	S	S	S
45433_1#15	ERS12273381	Carriage	Vagina	Ib	10	CC10	alphaC	tetM	neg	neg	64	1	1	0.016	16	0.5	0.016	R	S	S	S	S	R	S
45433_1#151	ERS12273800	Carriage	Vagina	VI	1	CC1	alphaC	neg	neg	neg	NA	NA	NA	NA	NA	NA	NA	NA	NA	NA	NA	NA	NA	NA
45433_1#152	ERS12273970	Carriage	Vagina	Ia	23	CC23	alp1	tetM	neg	neg	32	2	1	0.064	16	0.032	0.032	R	S	S	S	S	S	S
45433_1#155	ERS12273804	Carriage	Vagina	V	19	CC19	rib	tetM	ermA	neg	32	64	2	0.032	16	32	0.064	R	R	S	S	S	R	S
45433_1#156	ERS12273972	Carriage	Vagina	Ia	23	CC23	alp1	tetM	neg	neg	32	2	1	0.032	16	1	0.032	R	S	S	S	S	R	S
45433_1#157	ERS12273806	Carriage	Vagina	IV	196	CC196	alp1	tetM	neg	neg	32	2	0.5	0.032	32	1	0.064	R	S	S	S	S	R	S
45433_1#158	ERS12273974	Carriage	Vagina	Ib	10	CC10	alphaC	tetM	neg	neg	128	2	2	0.064	16	2	0.064	R	S	S	S	S	R	S
45433_1#159	ERS12273807	Carriage	Vagina	Ia	23	CC23	alp1	tetM	neg	neg	32	2	1	0.032	4	0.032	0.032	R	S	S	S	S	S	S
45433_1#16	ERS12273526	Carriage	Vagina	Ia	23	CC23	alp1	tetM	neg	neg	32	2	1	0.008	8	0.032	0.064	R	S	S	S	S	S	S
45433_1#160	ERS12273976	Carriage	Vagina	Ia	23	CC23	alp1	tetM	neg	neg	16	2	1	0.032	16	0.032	0.032	R	S	S	S	S	S	S
45433_1#161	ERS12273451	Carriage	Vagina	V	223	CC23	rib	tetM	neg	neg	32	1	2	0.016	16	0.032	0.016	R	S	S	S	S	S	S
45433_1#163	ERS12273452	Carriage	Vagina	Ia	23	CC23	alp1	tetM	neg	neg	32	2	0.5	0.016	16	0.032	0.032	R	S	S	S	S	S	S
45433_1#166	ERS12273672	Carriage	Vagina	Ia	23	CC23	alp1	tetM	neg	neg	64	2	1	0.016	16	0.032	0.032	R	S	S	S	S	S	S
45433_1#167	ERS12273454	Carriage	Vagina	III	17	CC17	rib	tetM	neg	neg	32	2	0.5	0.032	16	0.032	0.032	R	S	S	S	S	S	S
45433_1#173	ERS12273459	Carriage	Vagina	V	19	CC19	rib	tetM	ermA	neg	32	32	2	0.016	16	2	0.064	R	R	S	S	S	R	S
45433_1#174	ERS12273675	Carriage	Vagina	Ia	23	CC23	alp1	tetM	neg	neg	32	2	1	0.008	8	0.064	0.032	R	S	S	S	S	S	S
45433_1#175	ERS12273460	Carriage	Vagina	III	17	CC17	rib	tetM	neg	neg	32	2	0.5	0.032	16	0.032	0.064	R	S	S	S	S	S	S
45433_1#177	ERS12273811	Carriage	Vagina	V	328	CC327/CC328	alphaC	tetM	neg	neg	32	2	32	0.032	16	0.032	0.064	R	S	R	S	S	S	S
45433_1#179	ERS12273812	Carriage	Vagina	V	1	CC1	alp2/3	tetM	ermB	neg	64	2	1	0.064	16	128	4	R	S	S	S	S	R	R
45433_1#180	ERS12273813	Carriage	Vagina	Ia	23	CC23	alp1	tetM	neg	neg	32	2	1	0.032	16	0.032	0.032	R	S	S	S	S	S	S
45433_1#183	ERS12273888	Carriage	Vagina	V	1	CC1	alp2/3	tetM	ermA	neg	32	2	0.5	0.064	8	2	0.125	R	S	S	S	S	R	S
45433_1#184	ERS12273889	Carriage	Vagina	Ia	23	CC23	alp1	tetM	neg	neg	32	2	1	0.032	4	0.032	0.064	R	S	S	S	S	S	S
45433_1#185	ERS12273891	Carriage	Vagina	Ib	10	CC10	alphaC	tetM	neg	neg	128	2	2	0.032	16	1	0.032	R	S	S	S	S	R	S
45433_1#186	ERS12273463	Carriage	Vagina	III	17	CC17	rib	tetM	neg	neg	32	2	1	0.032	32	0.032	0.064	R	S	S	S	S	S	S
45433_1#187	ERS12273679	Carriage	Vagina	IV	196	CC196	alp1	tetM	neg	neg	16	2	0.5	0.016	16	0.032	0.032	R	S	S	S	S	S	S
45433_1#188	ERS12273461	Carriage	Rectum	Ia	23	CC23	alp1	tetM	neg	neg	32	2	0.5	0.016	32	128	4	R	S	S	S	S	R	R
45433_1#189	ERS12273681	Carriage	Vagina	V	1	CC1	alp2/3	tetM	ermB	neg	32	4	0.5	0.016	16	128	4	R	S	S	S	S	R	R
45433_1#190	ERS12273462	Carriage	Vagina	Ia	23	CC23	alp1	tetM	neg	neg	16	2	0.5	0.032	16	0.016	0.032	R	S	S	S	S	S	S
45433_1#191	ERS12273682	Carriage	Vagina	Ib	10	CC10	alphaC	tetM	neg	neg	64	2	1	0.064	16	0.016	0.032	R	S	S	S	S	S	S
45433_1#193	ERS12273691	Carriage	Vagina	Ia	23	CC23	alp1	tetM	neg	neg	32	2	0.5	0.032	8	0.032	0.032	R	S	S	S	S	S	S
45433_1#194	ERS12273465	Carriage	Rectum	Ia	23	CC23	alp1	tetM	neg	neg	32	2	0.5	0.008	2	0.016	0.016	R	S	S	S	S	S	S
45433_1#195	ERS12273567	Carriage	Vagina	Ia	23	CC23	alp1	tetM	neg	neg	32	2	1	0.064	16	0.064	0.064	R	S	S	S	S	S	S
45433_1#196	ERS12273466	Carriage	Vagina	III	109	CC17	rib	tetM	neg	neg	32	2	1	0.032	16	0.032	0.064	R	S	S	S	S	S	S
45433_1#198	ERS12273467	Carriage	Vagina	II	10	CC10	alphaC	tetM	neg	neg	32	2	0.5	0.032	32	0.032	0.016	R	S	S	S	S	S	S
45433_1#199	ERS12273570	Carriage	Vagina	Ia	23	CC23	alp1	tetM	neg	neg	32	2	1	0.064	16	0.064	0.032	R	S	S	S	S	S	S
45433_1#20	ERS12273849	Carriage	Vagina	V	1	CC1	alp2/3	tetM	ermB	neg	64	2	1	0.064	32	128	4	R	S	S	S	S	R	R
45433_1#200	ERS12273468	Carriage	Vagina	III	17	CC17	rib	tetM	neg	neg	64	2	1	0.032	16	0.032	0.032	R	S	S	S	S	S	S
45433_1#201	ERS12273573	Carriage	Rectum	V	1	CC1	alp2/3	tetM	ermB	neg	64	2	1	0.032	16	128	4	R	S	S	S	S	R	R
45433_1#202	ERS12273894	Carriage	Rectum	Ia	23	CC23	alp1	tetM	neg	neg	32	2	1	0.032	16	0.032	0.032	R	S	S	S	S	S	S
45433_1#203	ERS12273892	Carriage	Vagina	III	17	CC17	rib	tetM	neg	neg	64	2	1	0.032	16	0.032	0.032	R	S	S	S	S	S	S
45433_1#206	ERS12273898	Carriage	Vagina	Ib	10	CC10	alphaC	tetM	neg	neg	128	2	1	0.032	16	0.5	0.032	R	S	S	S	S	R	S
45433_1#207	ERS12273900	Carriage	Rectum	Ia	23	CC23	alp1	tetM	neg	neg	32	2	0.5	0.064	16	0.032	0.032	R	S	S	S	S	S	S
45433_1#209	ERS12273901	Carriage	Vagina	V	1	CC1	alp2/3	tetM	ermB	neg	64	2	1	0.064	8	128	4	R	S	S	S	S	R	R
45433_1#212	ERS12273471	Carriage	Vagina	Ia	23	CC23	alp1	tetM	neg	neg	8	2	0.5	0.016	2	0.016	0.032	R	S	S	S	S	S	S
45433_1#214	ERS12273472	Carriage	Vagina	III	17	CC17	rib	tetM	neg	neg	32	2	0.5	0.064	16	0.032	0.032	R	S	S	S	S	S	S
45433_1#215	ERS12273579	Carriage	Vagina	Ia	23	CC23	alp1	tetM	mefA	neg	32	32	1	0.032	4	4	0.032	R	R	S	S	S	R	S
45433_1#216	ERS12273473	Carriage	Vagina	Ia	23	CC23	alp1	tetM	neg	neg	32	2	1	0.008	16	0.032	0.032	R	S	S	S	S	S	S
45433_1#217	ERS12273580	Carriage	Vagina	Ia	486	CC486	alp2/3	neg	lnuB	neg	NA	NA	NA	NA	NA	NA	NA	NA	NA	NA	NA	NA	NA	NA
45433_1#218	ERS12273474	Carriage	Vagina	V	19	CC19	alp1	tetM	ermA	pos	16	2	32	0.016	128	0.5	0.064	R	S	R	S	R	R	S
45433_1#219	ERS12273581	Carriage	Rectum	Ia	23	CC23	alp1	tetM	neg	neg	NA	NA	NA	NA	NA	NA	NA	NA	NA	NA	NA	NA	NA	NA
45433_1#222	ERS12273476	Carriage	Vagina	Ia	23	CC23	alp1	tetM	neg	neg	32	2	1	0.016	16	0.032	0.032	R	S	S	S	S	S	S
45433_1#224	ERS12273477	Carriage	Vagina	Ia	23	CC23	alp1	tetM	neg	neg	32	1	0.5	0.008	4	0.032	0.064	R	S	S	S	S	S	S
45433_1#226	ERS12273903	Carriage	Vagina	Ia	23	CC23	alp1	tetM	neg	neg	64	2	1	0.032	16	128	4	R	S	S	S	S	R	R
45433_1#227	ERS12273904	Carriage	Vagina	V	1	CC1	alp2/3	tetM	ermB	neg	64	4	1	0.032	8	128	4	R	S	S	S	S	R	R
45433_1#229	ERS12273907	Carriage	Vagina	II	28	CC19	rib	tetM	neg	neg	32	2	1	0.032	16	0.032	0.032	R	S	S	S	S	S	S
45433_1#230	ERS12273908	Carriage	Rectum	III	17	CC17	rib	tetM	ermA	neg	32	2	1	0.032	16	1	0.125	R	S	S	S	S	R	S
45433_1#231	ERS12273910	Carriage	Vagina	Ia	23	CC23	alp1	tetM	neg	neg	32	2	1	0.032	16	0.032	0.032	R	S	S	S	S	S	S
45433_1#232	ERS12273911	Carriage	Vagina	III	NT	NT	rib	tetM	neg	neg	32	2	0.5	0.032	16	0.032	0.032	R	S	S	S	S	S	S
45433_1#233	ERS12273912	Carriage	Vagina	Ia	23	CC23	alp1	tetM	neg	neg	32	2	1	0.032	4	0.032	0.032	R	S	S	S	S	S	S
45433_1#234	ERS12273478	Carriage	Vagina	III	17	CC17	rib	tetM	neg	neg	32	2	0.5	0.016	16	0.032	0.032	R	S	S	S	S	S	S
45433_1#235	ERS12273594	Carriage	Vagina	II	1	CC1	alp2/3	tetM	ermA	neg	64	2	1	0.064	8	1	0.064	R	S	S	S	S	R	S
45433_1#236	ERS12273479	Carriage	Vagina	Ia	23	CC23	alp1	tetM	neg	neg	16	2	0.5	0.008	4	0.032	0.064	R	S	S	S	S	S	S
45433_1#238	ERS12273480	Carriage	Vagina	V	1	CC1	alp2/3	tetM	ermA	neg	32	2	0.5	0.032	32	0.5	0.064	R	S	S	S	S	R	S
45433_1#239	ERS12273596	Carriage	Rectum	V	1	CC1	alp2/3	tetM	ermB	neg	64	2	1	0.032	16	128	4	R	S	S	S	S	R	R
45433_1#240	ERS12273481	Carriage	Vagina	III	17	CC17	rib	tetM	neg	neg	16	2	0.5	0.032	16	0.016	0.032	R	S	S	S	S	S	S
45433_1#242	ERS12273485	Carriage	Rectum	II	NF	NT	rib	tetM	neg	neg	32	4	1	0.032	16	0.064	0.064	R	S	S	S	S	S	S
45433_1#243	ERS12273601	Carriage	Vagina	III	17	CC17	rib	tetM	neg	neg	64	2	1	0.064	16	0.5	0.032	R	S	S	S	S	R	S
45433_1#244	ERS12273482	Carriage	Vagina	V	19	CC19	alp1	tetM	ermA	neg	16	32	16	0.016	16	2	0.016	R	R	R	S	S	R	S
45433_1#246	ERS12273483	Carriage	Vagina	V	1	CC1	alp2/3	tetM	mefA	neg	64	2	0.5	0.032	32	2	0.064	R	S	S	S	S	R	S
45433_1#248	ERS12273484	Carriage	Vagina	Ia	23	CC23	alp1	tetM	neg	neg	32	1	0.5	0.008	4	0.032	0.016	R	S	S	S	S	S	S
45433_1#249	ERS12273611	Carriage	Vagina	II	1	CC1	alp2/3	tetM	ermA	neg	64	2	1	0.032	16	1	0.125	R	S	S	S	S	R	S
45433_1#25	ERS12273721	Carriage	Vagina	Ia	23	CC23	alp1	tetM	neg	neg	32	2	1	0.064	16	0.032	0.032	R	S	S	S	S	S	S
45433_1#250	ERS12273913	Carriage	Vagina	Ia	23	CC23	alp1	tetM	neg	neg	32	2	1	0.032	4	0.032	0.032	R	S	S	S	S	S	S
45433_1#252	ERS12273916	Carriage	Vagina	V	12	CC10	alphaC	tetM	mefA	neg	16	2	0.5	0.032	16	4	0.032	R	S	S	S	S	R	S
45433_1#253	ERS12273917	Carriage	Vagina	V	223	CC23	rib	tetM	neg	neg	64	2	0.5	0.032	16	0.032	0.032	R	S	S	S	S	S	S
45433_1#254	ERS12273920	Carriage	Vagina	V	1	CC1	alp2/3	tetM	ermA	neg	64	2	1	0.064	8	4	0.064	R	S	S	S	S	R	S
45433_1#255	ERS12273921	Carriage	Rectum	Ia	23	CC23	alp1	tetM	neg	neg	32	2	1	0.032	4	0.032	0.032	R	S	S	S	S	S	S
45433_1#256	ERS12273922	Carriage	Vagina	II	1	CC1	alp2/3	tetM	ermA	neg	64	2	1	0.032	8	1	0.032	R	S	S	S	S	R	S
45433_1#258	ERS12273486	Carriage	Vagina	Ia	23	CC23	alp1	tetM	neg	neg	32	2	1	0.032	16	0.032	0.064	R	S	S	S	S	S	S
45433_1#259	ERS12273612	Carriage	Vagina	V	1	CC1	alp2/3	tetM	ermB	neg	64	2	1	0.064	16	128	4	R	S	S	S	S	R	R
45433_1#261	ERS12273613	Carriage	Vagina	III	17	CC17	rib	tetM	neg	neg	32	2	1	0.064	16	2	0.032	R	S	S	S	S	R	S
45433_1#264	ERS12273491	Carriage	Vagina	III	17	CC17	rib	tetM	neg	neg	32	1	0.5	0.016	16	0.032	0.016	R	S	S	S	S	S	S
45433_1#265	ERS12273619	Carriage	Vagina	Ib	10	CC10	alphaC	tetM	neg	neg	64	2	1	0.032	16	0.5	0.032	R	S	S	S	S	R	S
45433_1#266	ERS12273492	Carriage	Vagina	V	19	CC19	rib	tetM	ermA	neg	32	32	1	0.016	8	2	0.016	R	R	S	S	S	R	S
45433_1#267	ERS12273628	Carriage	Vagina	III	17	CC17	rib	tetM	ermA	neg	32	2	2	0.064	16	1	0.032	R	S	S	S	S	R	S
45433_1#269	ERS12273629	Carriage	Vagina	V	223	CC23	rib	tetM	neg	neg	64	2	0.5	0.064	16	128	4	R	S	S	S	S	R	R
45433_1#270	ERS12273494	Carriage	Vagina	III	17	CC17	rib	tetM	neg	neg	32	2	0.5	0.032	16	0.032	0.032	R	S	S	S	S	S	S
45433_1#272	ERS12273495	Carriage	Vagina	V	19	CC19	rib	tetM	ermA	neg	32	32	1	0.016	16	4	0.064	R	R	S	S	S	R	S
45433_1#274	ERS12273925	Carriage	Rectum	II	1	CC1	alp2/3	tetM	ermA	neg	64	2	1	0.016	8	2	0.125	R	S	S	S	S	R	S
45433_1#275	ERS12273929	Carriage	Rectum	Ia	23	CC23	alp1	tetM	neg	neg	32	2	1	0.032	4	0.032	0.032	R	S	S	S	S	S	S
45433_1#276	ERS12273931	Carriage	Vagina	Ia	23	CC23	alp1	tetM	neg	neg	128	2	1	0.032	16	2	0.032	R	S	S	S	S	R	S
45433_1#277	ERS12273932	Carriage	Vagina	V	12	CC10	alphaC	tetO	ermB	neg	32	2	1	0.032	16	128	1	R	S	S	S	S	R	S
45433_1#278	ERS12273816	Carriage	Vagina	II	10	CC10	alphaC	neg	neg	neg	0.25	2	1	0.032	16	1	0.032	S	S	S	S	S	R	S
45433_1#279	ERS12273817	Carriage	Vagina	Ib	10	CC10	alphaC	tetM	neg	neg	128	2	1	0.032	16	1	0.032	R	S	S	S	S	R	S
45433_1#28	ERS12273855	Carriage	Vagina	Ia	23	CC23	alp1	tetM	neg	neg	32	2	1	0.032	16	0.032	0.032	R	S	S	S	S	S	S
45433_1#281	ERS12273820	Carriage	Rectum	V	1	CC1	alp2/3	tetM	ermB	neg	2	2	1	0.032	16	128	4	R	S	S	S	S	R	R
45433_1#282	ERS12273496	Carriage	Vagina	V	1	CC1	alp2/3	tetM	ermB	neg	32	2	0.5	0.016	16	128	4	R	S	S	S	S	R	R
45433_1#283	ERS12273633	Carriage	Vagina	II	1	CC1	alp2/3	neg	ermA	neg	0.25	2	1	0.032	8	1	0.064	S	S	S	S	S	R	S
45433_1#285	ERS12273634	Carriage	Vagina	Ia	23	CC23	alp1	tetM	neg	neg	32	2	0.5	0.016	16	0.032	0.032	R	S	S	S	S	S	S
45433_1#286	ERS12273499	Carriage	Vagina	Ia	23	CC23	alp1	tetM	neg	neg	32	2	1	0.008	8	0.032	0.032	R	S	S	S	S	S	S
45433_1#288	ERS12273500	Carriage	Vagina	II	28	CC19	rib	tetM	mefA	neg	32	2	1	0.032	16	2	0.032	R	S	S	S	S	R	S
45433_1#289	ERS12273637	Carriage	Vagina	II	28	CC19	rib	tetM	neg	neg	32	2	1	0.032	16	0.064	0.032	R	S	S	S	S	S	S
45433_1#29	ERS12273733	Carriage	Vagina	Ia	23	CC23	alp1	tetM	neg	neg	32	2	1	0.032	4	0.032	0.064	R	S	S	S	S	S	S
45433_1#290	ERS12273501	Carriage	Vagina	II	28	CC19	rib	tetM	neg	neg	32	2	1	0.032	32	0.032	0.032	R	S	S	S	S	S	S
45433_1#292	ERS12273503	Carriage	Vagina	Ia	23	CC23	alp1	tetM	neg	neg	32	2	0.5	0.008	8	0.032	0.032	R	S	S	S	S	S	S
45433_1#294	ERS12273504	Carriage	Vagina	V	1	CC1	alp2/3	tetM	ermB	neg	32	2	0.5	0.016	16	128	4	R	S	S	S	S	R	R
45433_1#296	ERS12273505	Carriage	Vagina	II	28	CC19	rib	tetM	neg	neg	32	2	2	0.016	16	0.032	0.032	R	S	S	S	S	S	S
45433_1#297	ERS12273643	Carriage	Rectum	III	17	CC17	rib	tetM	ermA	neg	64	2	1	0.032	16	1	0.064	R	S	S	S	S	R	S
45433_1#298	ERS12273821	Carriage	Vagina	V	328	CC327/CC328	alphaC	tetM	neg	neg	64	2	1	0.032	16	0.032	0.032	R	S	S	S	S	S	S
45433_1#299	ERS12273825	Carriage	Vagina	III	182	CC19	rib	tetM	neg	neg	16	2	0.5	0.032	16	0.016	0.032	R	S	S	S	S	S	S
45433_1#30	ERS12273856	Carriage	Vagina	Ia	23	CC23	alp1	tetM	neg	neg	32	2	0.5	0.032	16	0.032	0.032	R	S	S	S	S	S	S
45433_1#300	ERS12273826	Carriage	Vagina	V	1	CC1	alp2/3	tetM	ermA	neg	64	2	1	0.064	8	4	4	R	S	S	S	S	R	R
45433_1#301	ERS12273827	Carriage	Rectum	II	1	CC1	alp2/3	tetM	ermA	neg	32	2	1	0.032	8	1	0.064	R	S	S	S	S	R	S
45433_1#302	ERS12273828	Carriage	Rectum	V	1	CC1	alp2/3	tetM	ermB	neg	64	4	1	0.064	32	128	4	R	S	S	S	S	R	R
45433_1#303	ERS12273829	Carriage	Rectum	Ia	23	CC23	alp1	tetM	neg	neg	32	2	0.5	0.032	16	0.032	0.032	R	S	S	S	S	S	S
45433_1#305	ERS12273831	Carriage	Vagina	V	1	CC1	alp2/3	tetM	ermA	neg	32	2	1	0.032	16	4	0.125	R	S	S	S	S	R	S
45433_1#306	ERS12273506	Carriage	Vagina	Ia	23	CC23	alp1	tetM	neg	neg	32	2	0.5	0.008	8	0.032	0.064	R	S	S	S	S	S	S
45433_1#307	ERS12273646	Carriage	Rectum	III	17	CC17	rib	tetM	neg	neg	32	2	1	0.064	16	0.064	0.032	R	S	S	S	S	S	S
45433_1#308	ERS12273510	Carriage	Vagina	II	10	CC10	alphaC	tetM	neg	neg	64	2	1	0.032	32	0.5	0.064	R	S	S	S	S	R	S
45433_1#309	ERS12273648	Carriage	Vagina	V	1	CC1	alp2/3	tetM	ermA	neg	64	2	1	0.064	16	4	4	R	S	S	S	S	R	R
45433_1#31	ERS12273735	Carriage	Vagina	III	182	CC19	rib	tetM	neg	neg	32	2	0.5	0.016	32	0.032	0.016	R	S	S	S	S	S	S
45433_1#311	ERS12273649	Carriage	Vagina	V	19	CC19	alp1	tetM	ermA	neg	64	32	32	0.064	16	4	0.064	R	R	R	S	S	R	S
45433_1#313	ERS12273694	Carriage	Vagina	V	327	CC327/CC328	alphaC	tetM	mefA	neg	32	2	1	0.032	16	1	0.064	R	S	S	S	S	R	S
45433_1#316	ERS12273514	Carriage	Rectum	V	1	CC1	alp2/3	tetM	ermA	neg	32	2	0.5	0.016	8	1	0.064	R	S	S	S	S	R	S
45433_1#317	ERS12273698	Carriage	Rectum	Ia	23	CC23	alp1	tetM	neg	neg	NA	NA	NA	NA	NA	NA	NA	NA	NA	NA	NA	NA	NA	NA
45433_1#318	ERS12273515	Carriage	Vagina	Ia	23	CC23	alp1	tetM	neg	neg	8	2	0.5	0.008	2	0.016	0.032	R	S	S	S	S	S	S
45433_1#319	ERS12273700	Carriage	Vagina	III	17	CC17	rib	tetM	neg	neg	64	2	1	0.064	16	0.064	0.064	R	S	S	S	S	S	S
45433_1#322	ERS12273833	Carriage	Vagina	II	1	CC1	alp2/3	tetM	neg	neg	64	2	1	0.064	16	0.032	0.032	R	S	S	S	S	S	S
45433_1#324	ERS12273837	Carriage	Vagina	Ib	10	CC10	alphaC	tetM	neg	neg	64	2	1	0.064	32	1	0.032	R	S	S	S	S	R	S
45433_1#325	ERS12273840	Carriage	Vagina	Ib	8	CC10	alphaC	tetM	ermA	neg	32	2	1	0.064	16	2	0.064	R	S	S	S	S	R	S
45433_1#327	ERS12273844	Carriage	Rectum	V	24	CC24/CC498	alphaC	tetM	neg	neg	64	2	1	0.032	16	0.064	0.064	R	S	S	S	S	S	S
45433_1#328	ERS12273845	Carriage	Vagina	III	17	CC17	rib	tetM	neg	neg	64	2	1	0.032	16	0.032	0.032	R	S	S	S	S	S	S
45433_1#329	ERS12273847	Carriage	Vagina	Ia	23	CC23	alp1	tetM	neg	neg	32	2	1	0.032	16	0.032	0.064	R	S	S	S	S	S	S
45433_1#33	ERS12273383	Carriage	Vagina	V	498	CC24/CC498	alphaC	tetM	neg	neg	32	2	0.5	0.016	16	0.032	0.064	R	S	S	S	S	S	S
45433_1#34	ERS12273528	Carriage	Vagina	Ia	23	CC23	alp1	tetM	mefA	neg	16	1	0.5	0.008	2	1	0.032	R	S	S	S	S	R	S
45433_1#35	ERS12273382	Carriage	Rectum	Ia	23	CC23	alp1	tetM	neg	neg	16	2	0.5	0.008	2	0.016	0.032	R	S	S	S	S	S	S
45433_1#37	ERS12273384	Carriage	Vagina	Ia	23	CC23	alp1	tetM	neg	neg	8	2	0.5	0.008	2	0.016	0.032	R	S	S	S	S	S	S
45433_1#39	ERS12273385	Carriage	Vagina	Ib	8	CC10	alphaC	tetM	ermA	neg	32	2	2	0.032	32	0.5	0.064	R	S	S	S	S	R	S
45433_1#4	ERS12273518	Carriage	Rectum	Ia	23	CC23	alp1	tetM	neg	neg	32	2	0.5	0.008	8	0.032	0.064	R	S	S	S	S	S	S
45433_1#41	ERS12273386	Carriage	Vagina	Ia	23	CC23	alp1	tetM	neg	neg	32	2	0.5	0.016	16	0.032	0.032	R	S	S	S	S	S	S
45433_1#43	ERS12273388	Carriage	Vagina	V	19	CC19	rib	tetM	ermA	neg	32	32	1	0.016	16	1	0.016	R	R	S	S	S	R	S
45433_1#44	ERS12273533	Carriage	Vagina	Ia	23	CC23	alp1	tetM	neg	neg	8	2	0.5	0.008	2	0.016	0.032	R	S	S	S	S	S	S
45433_1#45	ERS12273389	Carriage	Vagina	Ia	23	CC23	alp1	tetM	neg	neg	32	1	0.5	0.008	4	0.032	0.064	R	S	S	S	S	S	S
45433_1#46	ERS12273534	Carriage	Vagina	Ia	23	CC23	alp1	tetM	neg	neg	8	2	0.5	0.008	2	0.016	0.032	R	S	S	S	S	S	S
45433_1#47	ERS12273390	Carriage	Vagina	Ia	23	CC23	alp1	tetM	neg	neg	32	2	1	0.016	16	0.032	0.064	R	S	S	S	S	S	S
45433_1#5	ERS12273375	Carriage	Rectum	V	1	CC1	alp2/3	tetM	ermB	neg	32	4	0.5	0.016	16	128	4	R	S	S	S	S	R	R
45433_1#50	ERS12273859	Carriage	Vagina	Ia	23	CC23	alp1	tetM	neg	neg	32	2	1	0.032	4	0.032	0.032	R	S	S	S	S	S	S
45433_1#51	ERS12273738	Carriage	Vagina	II	1	CC1	alp2/3	tetM	ermA	neg	64	2	1	0.032	8	1	0.125	R	S	S	S	S	R	S
45433_1#52	ERS12273862	Carriage	Vagina	Ia	23	CC23	alp1	tetM	neg	neg	16	2	1	0.032	16	0.032	0.032	R	S	S	S	S	S	S
45433_1#56	ERS12273870	Carriage	Vagina	Ib	10	CC10	alphaC	tetM	neg	neg	128	2	1	0.064	16	1	0.064	R	S	S	S	S	R	S
45433_1#58	ERS12273871	Carriage	Rectum	III	17	CC17	rib	tetM	neg	neg	64	2	0.5	0.064	16	0.032	0.032	R	S	S	S	S	S	S
45433_1#59	ERS12273745	Carriage	Vagina	V	1	CC1	alp2/3	tetM	ermB	neg	64	2	1	0.064	8	128	4	R	S	S	S	S	R	R
45433_1#63	ERS12273749	Carriage	Vagina	III	17	CC17	rib	tetM	neg	neg	32	2	1	0.064	16	0.032	0.032	R	S	S	S	S	S	S
45433_1#64	ERS12273878	Carriage	Vagina	Ib	10	CC10	alphaC	tetM	neg	neg	64	2	0.5	0.064	32	128	4	R	S	S	S	S	R	R
45433_1#65	ERS12273391	Carriage	Vagina	V	23	CC23	alp1	tetM	neg	neg	32	2	0.5	0.016	8	0.032	0.032	R	S	S	S	S	S	S
45433_1#68	ERS12273541	Carriage	Vagina	Ia	23	CC23	alp1	tetM	neg	neg	8	2	0.5	0.016	4	0.016	0.032	R	S	S	S	S	S	S
45433_1#69	ERS12273393	Carriage	Vagina	III	17	CC17	rib	tetM	neg	neg	32	2	0.5	0.064	16	0.032	0.032	R	S	S	S	S	S	S
45433_1#72	ERS12273544	Carriage	Vagina	Ia	23	CC23	alp1	tetM	neg	neg	32	2	1	0.016	16	0.032	0.064	R	S	S	S	S	S	S
45433_1#73	ERS12273395	Carriage	Vagina	IV	196	CC196	alp1	tetM	neg	neg	32	2	0.5	0.032	16	0.064	0.064	R	S	S	S	S	S	S
45433_1#74	ERS12273545	Carriage	Vagina	II	235	CC1	alp2/3	tetM	ermA	neg	32	2	0.5	0.032	32	1	0.064	R	S	S	S	S	R	S
45433_1#75	ERS12273396	Carriage	Vagina	III	17	CC17	rib	tetM	neg	neg	32	2	0.5	0.032	16	0.032	0.064	R	S	S	S	S	S	S
45433_1#77	ERS12273397	Carriage	Vagina	Ib	10	CC10	alphaC	tetM	neg	neg	16	1	1	0.016	0.5	0.032	0.016	R	S	S	S	S	S	S
45433_1#79	ERS12273402	Carriage	Vagina	V	1	CC1	alp2/3	tetM	ermA	neg	32	2	0.5	0.016	16	0.5	0.064	R	S	S	S	S	R	S
45433_1#8	ERS12273521	Carriage	Vagina	Ia	1809	CC23	alp1	tetM	neg	neg	32	2	0.5	0.008	2	0.016	0.032	R	S	S	S	S	S	S
45433_1#80	ERS12273554	Carriage	Vagina	II	1	CC1	alp2/3	tetM	ermA	neg	64	2	1	0.032	16	1	0.064	R	S	S	S	S	R	S
45433_1#81	ERS12273750	Carriage	Vagina	Ia	23	CC23	alp1	tetM	neg	neg	32	2	0.5	0.064	16	0.064	0.064	R	S	S	S	S	S	S
45433_1#82	ERS12273884	Carriage	Vagina	III	17	CC17	rib	tetM	neg	neg	64	2	1	0.064	16	0.064	0.064	R	S	S	S	S	S	S
45433_1#83	ERS12273753	Carriage	Vagina	III	17	CC17	rib	tetM	neg	neg	64	2	1	0.064	16	0.032	0.064	R	S	S	S	S	S	S
45433_1#84	ERS12273885	Carriage	Vagina	V	1	CC1	alp2/3	tetM	ermB	neg	64	4	1	0.064	32	128	4	R	S	S	S	S	R	R
45433_1#85	ERS12273754	Carriage	Vagina	Ia	23	CC23	alp1	tetM	neg	neg	32	2	1	0.032	16	0.032	0.032	R	S	S	S	S	S	S
45433_1#86	ERS12273935	Carriage	Vagina	Ia	23	CC23	alp1	tetM	neg	neg	32	2	1	0.032	16	0.064	0.032	R	S	S	S	S	S	S
45433_1#87	ERS12273761	Carriage	Vagina	Ia	23	CC23	alp1	tetM	neg	neg	32	2	1	0.032	8	0.032	0.032	R	S	S	S	S	S	S
45433_1#9	ERS12273378	Carriage	Vagina	III	17	CC17	rib	tetM	neg	neg	16	2	0.5	0.032	16	0.016	0.032	R	S	S	S	S	S	S
45433_1#90	ERS12273940	Carriage	Vagina	V	1	CC1	alp2/3	tetM	mefA	neg	64	2	1	0.064	32	8	0.064	R	S	S	S	S	R	S
45433_1#92	ERS12273941	Carriage	Vagina	II	28	CC19	rib	tetM	neg	neg	32	2	2	0.032	16	0.032	0.032	R	S	S	S	S	S	S
45433_1#93	ERS12273769	Carriage	Vagina	III	17	CC17	rib	tetM	ermA	neg	64	4	2	0.064	16	128	4	R	S	S	S	S	R	R
45433_1#94	ERS12273948	Carriage	Vagina	III	NF	NT	rib	tetM	neg	neg	64	2	1	0.032	16	0.032	0.032	R	S	S	S	S	S	S
45433_1#95	ERS12273768	Carriage	Vagina	V	1	CC1	alp2/3	tetM	ermB	neg	32	2	1	0.032	8	128	4	R	S	S	S	S	R	R
45433_1#97	ERS12273401	Carriage	Rectum	III	17	CC17	rib	tetM	ermA	neg	32	2	2	0.032	16	1	0.064	R	S	S	S	S	R	S
45433_1#99	ERS12273400	Carriage	Vagina	Ia	23	CC23	alp1	tetM	neg	neg	32	2	0.5	0.008	16	0.032	0.032	R	S	S	S	S	S	S
45404_1#1	ERS12273109	EOD	blood	III	17	CC17	rib	tetM	neg	neg	32	1	0.5	0.032	16	0.032	0.016	R	S	S	S	S	S	S
45404_1#11	ERS12273122	EOD	blood	III	17	CC17	rib	tetM	neg	neg	32	1	0.5	0.064	32	0.032	0.016	R	S	S	S	S	S	S
45404_1#13	ERS12273123	EOD	blood	Ia	23	CC23	alp1	tetM	neg	neg	16	1	0.5	0.008	4	0.016	0.016	R	S	S	S	S	S	S
45404_1#3	ERS12273114	EOD	blood	III	17	CC17	rib	neg	ermT	neg	0.125	1	0.5	0.032	16	1	0.016	S	S	S	S	S	R	S
45404_1#5	ERS12273115	EOD	blood	III	17	CC17	rib	tetM	neg	neg	32	2	0.5	0.064	16	0.032	0.016	R	S	S	S	S	S	S
45404_1#67	ERS12316650	EOD	blood	Ia	23	CC23	alp1	tetM	ermA	neg	16	2	0.5	0.008	4	0.5	0.016	R	S	S	S	S	R	S
45404_1#7	ERS12316638	EOD	blood	III	19	CC19	rib	tetM	mefA	neg	32	2	16	0.016	8	2	0.016	R	S	R	S	S	R	S
45404_1#9	ERS12273121	EOD	blood	III	17	CC17	rib	tetM	neg	neg	32	2	0.5	0.032	16	0.032	0.016	R	S	S	S	S	S	S
45404_2#284	ERS12273110	EOD	blood	Ib	10	CC10	alphaC	tetM	neg	neg	64	2	0.5	0.016	16	0.5	0.016	R	S	S	S	S	R	S
45404_2#286	ERS12273112	EOD	blood	Ia	23	CC23	alp1	tetM	neg	neg	32	2	1	0.032	4	0.032	0.032	R	S	S	S	S	S	S
45404_2#288	ERS12273111	EOD	blood	III	17	CC17	rib	tetM	ermA	neg	32	1	2	0.064	16	0.5	0.016	R	S	S	S	S	R	S
45404_2#289	ERS12316659	EOD	blood	III	17	CC17	rib	tetM	neg	neg	32	1	0.5	0.032	16	0.032	0.016	R	S	S	S	S	S	S
45404_2#290	ERS12273113	EOD	blood	III	17	CC17	rib	tetM	ermA	neg	32	2	2	0.064	16	0.5	0.016	R	S	S	S	S	R	S
45404_2#291	ERS12316660	EOD	blood	Ib	10	CC10	alphaC	tetM	neg	neg	64	2	0.5	0.032	32	0.5	0.016	R	S	S	S	S	R	S
45404_2#292	ERS12273116	EOD	blood	II	1	CC1	alp2/3	tetM	ermA	neg	32	2	0.5	0.016	8	0.5	0.016	R	S	S	S	S	R	S
45404_2#293	ERS12316661	EOD	blood	III	870	CC17	rib	tetM	ermA	neg	64	2	1	0.032	16	1	0.032	R	S	S	S	S	R	S
45404_2#294	ERS12273118	EOD	blood	III	17	CC17	rib	tetM	neg	neg	32	2	0.5	0.032	16	0.032	0.016	R	S	S	S	S	S	S
45404_2#295	ERS12316662	EOD	blood	III	17	CC17	rib	tetM	neg	neg	32	2	0.5	0.032	32	0.032	0.016	R	S	S	S	S	S	S
45404_2#296	ERS12273117	EOD	blood	III	17	CC17	rib	tetM	ermA	neg	32	2	2	0.032	16	0.5	0.016	R	S	S	S	S	R	S
45404_2#297	ERS12316663	EOD	blood	III	17	CC17	rib	tetM	neg	neg	32	2	0.5	0.032	16	0.032	0.016	R	S	S	S	S	S	S
45404_2#306	ERS12316654	EOD	blood	II	10	CC10	alphaC	tetM	neg	neg	32	1	0.5	0.032	32	0.5	0.016	R	S	S	S	S	R	S
45404_2#307	ERS12316664	EOD	blood	Ia	23	CC23	alp1	tetM	neg	neg	16	0.5	0.5	0.008	4	0.016	0.016	R	S	S	S	S	S	S
45404_2#308	ERS12273119	EOD	blood	Ia	23	CC23	alp1	tetM	neg	neg	32	2	0.5	0.016	4	0.032	0.016	R	S	S	S	S	S	S
45404_2#310	ERS12273120	EOD	blood	III	17	CC17	rib	tetM	ermA	neg	32	4	2	0.032	16	128	4	R	S	S	S	S	R	R
45404_2#311	ERS12316666	EOD	blood	II	1	CC1	alp2/3	tetM	ermA	neg	32	1	0.5	0.064	8	0.5	0.016	R	S	S	S	S	R	S
45404_2#313	ERS12316668	EOD	blood	Ia	23	CC23	alp1	tetM	neg	neg	16	1	0.5	0.008	4	0.016	0.016	R	S	S	S	S	S	S
45404_2#315	ERS12316667	EOD	blood	Ia	23	CC23	alp1	tetM	neg	neg	32	2	1	0.032	4	0.032	0.032	R	S	S	S	S	S	S
45404_2#320	ERS12273126	EOD	blood	Ia	23	CC23	alp1	tetM	neg	neg	32	2	1	0.032	4	0.032	0.032	R	S	S	S	S	S	S
45404_2#4	ERS12273129	EOD	blood	III	17	CC17	rib	tetM	ermA	neg	64	2	2	0.064	16	128	4	R	S	S	S	S	R	R
NA	NA	EOD	blood	III	NA	NA	NA	NA	NA	NA	NA	NA	NA	NA	NA	NA	NA	NA	NA	NA	NA	NA	NA	NA
45404_2#309	ERS12316665	LOD	blood	II	1	CC1	alp2/3	tetM	ermA	neg	32	2	0.5	0.032	8	0.5	0.064	R	S	S	S	S	R	S
45404_2#312	ERS12316653	LOD	blood	II	1	CC1	alp2/3	tetM	ermA	neg	32	2	0.5	0.064	4	0.032	0.016	R	S	S	S	S	S	S
45404_2#314	ERS12273124	LOD	blood	III	17	CC17	rib	tetM	neg	neg	32	2	0.5	0.064	16	0.032	0.016	R	S	S	S	S	S	S
NA	NA	stillbirth	blood	V	NA	NA	NA	NA	NA	NA	NA	NA	NA	NA	NA	NA	NA	NA	NA	NA	NA	NA	NA	NA
NA	NA	stillbirth	blood	Ib	NA	NA	NA	NA	NA	NA	NA	NA	NA	NA	NA	NA	NA	NA	NA	NA	NA	NA	NA	NA
